# Supplementary material for: Strategies for Obtaining Obsidian in Pre-European Contact Era New Zealand
Source: PLoS One. 2014 Jan 8;9(1):e84302. doi: 10.1371/journal.pone.0084302 (PMC3885548; doi:10.1371/journal.pone.0084302)
Supplement: Document S1 — Geochemistry for Geological and Archaeological Samples of New Zealand Obsidians. (XLS) [file pone.0084302.s001.xls]

## Sheet: metadata
Geochemistry for Geological and Archaeological Samples of New Zealand Obsidians
Authors:	McCoy, M.D. & Carpenter, J.
Date:	2013
Publication title:	Stratigies for Obtaining Obsidian in Pre-European Contact Era New Zealand
Journal:	PLoS ONE
Method:	Bruker AXS portable energy dispersive XRF
Location:	University of Otago
Results of internation standard tests on basalt pellets shown below:
BHVO-2	Rb (ppm)	Sr (ppm)	Y (ppm)	Zr (ppm)	Nb (ppm)
USGS recommeded	9.8	389	26	172	18
Green filter 40kv 8ma (n=3)	10.2106	377.551	23.9944	158.531	15.9461
sd	1.98684	17.8583	2.05253	6.53677	2.24328
RSD	0.194586	0.0473004	0.0855423	0.0412335	0.140678
BHVO-2	Si (ppm)	Ti (ppm)	Al (ppm)	Fe (ppm)	Mn (ppm)	Mg (ppm)	Ca (ppm)	Na (ppm)	K (ppm)
USGS recommeded	233253	16366.6	71448.8	86029.9	1290	43604.1	82190.5	16469.3	4316.83
Vacuum 15v 45ma (n=3)	231315	15942.8	79248.7	86768	1206.79	42962.7	77577.8	16620.5	4053.28
sd	378.216	15.6846	60.9374	72.4433	4.67225	3718.59	211.319	1045.17	65.4973
RSD	0.00163507	0.000983809	0.000768939	0.000834907	0.00387163	0.086554	0.00272396	0.0628847	0.0161591
SRM-278	Si (ppm)	Ti (ppm)	Al (ppm)	Fe (ppm)	Mn (ppm)	Mg (ppm)	Ca (ppm)	Na (ppm)	K (ppm)
NIST recommend	341465	1468.8	74888.9	14268.4	402.719	1387.13	7025.5	35906	34534.7
Vacuum 15v 45ma (n=3)	318556	1622.54	83867.8	14068.1	424.391	LOD	6158.26	28898.4	34405.1
sd	426.964	16.048	150.114	101.187	6.21769	-	92.9413	2811.7	91.0038
RSD	0.00134031	0.00989066	0.00178988	0.00719262	0.0146508	-	0.0150921	0.0972964	0.00264507
Sample data:
Study Area	Archaeological site where artefacts were collected
XRF_Setting	See above; methods referred to as 'green' or 'vaccum'
Sample_Type	Geological or archaeological sample
Source_Zone	Large geographic region with multiple specific source.
Source_Specific	Location of specific natural source area.
Sample_ID	For geological samples ID refer to University of Otago lab numbers and archaeological sample ID were assigned by excavators.

## Sheet: geology
XRF_Setting	Sample_Type	Soure_Zone	Source_Specific	Sample_ID	Rb_ppm	Sr_ppm	Y_ppm	Zr_ppm	Nb_ppm
Green filter 40kv 8ma	Geology	CVZ-CP	Cooks Bay	17_CooksBay_GS610	119.822	71.1925	28.9151	157.607	12.844
Green filter 40kv 8ma	Geology	CVZ-CP	Cooks Bay	18_CooksBay_GS591	125.44	65.3129	31.8513	141.373	12.0383
Green filter 40kv 8ma	Geology	CVZ-CP	Cooks Bay	19_CooksBay_GS546	124.809	71.2578	27.6431	146.729	11.2519
Green filter 40kv 8ma	Geology	CVZ-CP	Cooks Bay	20_CooksBay_GS601	125.464	66.3885	29.1725	152.664	10.6634
Green filter 40kv 8ma	Geology	CVZ-CP	Cooks Bay	Purangi_GT844	124.811	71.485	29.9639	149.797	10.5258
Green filter 40kv 8ma	Geology	CVZ-CP	Hahei	43_Hahei_UL1	133.608	98.8325	31.8195	147.739	12.3045
Green filter 40kv 8ma	Geology	CVZ-CP	Hahei	Hahei_GT466_1	138.744	93.336	34.0107	148.873	10.3508
Green filter 40kv 8ma	Geology	CVZ-CP	Tairua	21_Tairua_GS631	118.924	112.216	22.2996	195.535	9.85235
Green filter 40kv 8ma	Geology	CVZ-CP	Tairua	22_TairuaGS639_3	78.4018	79.1973	19.5008	138.658	6.3069
Green filter 40kv 8ma	Geology	CVZ-CP	Tairua	23_Tairua_GS629	113.88	100.284	29.4714	203.804	7.29194
Green filter 40kv 8ma	Geology	CVZ-CP	Tairua	24_Tairua_GS632	114.725	95.6233	26.4338	182.416	7.6842
Green filter 40kv 8ma	Geology	CVZ-CP	Waihi	45_Waihi_GT843_1	116.322	168.114	19.2327	150.192	6.73822
Green filter 40kv 8ma	Geology	CVZ-CP	Waihi	46_Waihi_GT843_1	121.689	149.228	19.4395	143.658	7.13373
Green filter 40kv 8ma	Geology	CVZ-CP	Waihi	47_Waihi_GT843_1	112.303	151.71	17.5926	126.806	5.4345
Green filter 40kv 8ma	Geology	CVZ-CP	Waihi	48_Waihi_GT843_1	118.602	159.718	21.7753	150.506	5.21139
Green filter 40kv 8ma	Geology	CVZ-CP	Waihi	Waihi_GT841	114.789	152.361	15.9063	150.889	6.97299
Green filter 40kv 8ma	Geology	CVZ-N	Fanal Island	FanalIsland_GW255	222.342	39.7054	57.7436	533.755	21.4468
Green filter 40kv 8ma	Geology	CVZ-N	Huruiki	5_Huruiki_GS234	140.678	42.2948	35.5642	197.498	13.0952
Green filter 40kv 8ma	Geology	CVZ-N	Huruiki	6_Huruiki_GS234	148.764	37.1779	33.7128	170.01	12.1833
Green filter 40kv 8ma	Geology	CVZ-N	Huruiki	7_Huruiki_GS195	150.747	40.2906	34.9197	160.604	13.028
Green filter 40kv 8ma	Geology	CVZ-N	Huruiki	8_Huruiki_GS195	149.137	34.696	37.9197	166.79	12.9616
Green filter 40kv 8ma	Geology	CVZ-N	Huruiki	Huruiki_GS167	136.141	37.7632	33.0941	163.336	11.4231
Green filter 40kv 8ma	Geology	CVZ-N	Huruiki	Huruiki_GS171	149.476	38.2168	36.4351	171.353	11.0297
Green filter 40kv 8ma	Geology	CVZ-N	Huruiki	Huruiki_GS237_8	146.914	40.3098	35.9735	165.672	14.0365
Green filter 40kv 8ma	Geology	CVZ-N	Huruiki	Huruiki_GS238_3_2	160.383	36.8921	39.2825	181.519	11.8639
Green filter 40kv 8ma	Geology	CVZ-N	Huruiki	Huruiki_GS257	139.207	38.8904	32.1371	170.161	9.33401
Green filter 40kv 8ma	Geology	CVZ-N	Huruiki	Huruiki_GS361	139.964	35.4605	35.0268	165.611	12.5079
Green filter 40kv 8ma	Geology	CVZ-N	Huruiki	Huruiki_GS364	136.384	37.7174	37.1016	161.018	12.2205
Green filter 40kv 8ma	Geology	CVZ-N	Huruiki	Huruiki_GS518	138.196	38.9471	37.3452	188.847	10.8136
Green filter 40kv 8ma	Geology	CVZ-N	Te Ahumata	10_Te_Ahumata_GS148_1	189.847	24.0824	35.8889	133.72	8.26632
Green filter 40kv 8ma	Geology	CVZ-N	Te Ahumata	11_Te_Ahumata_GS140	186.215	26.1036	34.2332	124.593	8.78549
Green filter 40kv 8ma	Geology	CVZ-N	Te Ahumata	12_Te_Ahumata_GS146	201.094	20.5534	43.0371	144.052	10.0751
Green filter 40kv 8ma	Geology	CVZ-N	Te Ahumata	9_Te_Ahumata_GS148_1	193.654	25.7581	40.6903	136.187	11.1042
Green filter 40kv 8ma	Geology	Kaeo	Kaeo	Kaeo_GS464	642.402	6.97616	206.471	2243.82	314.041
Green filter 40kv 8ma	Geology	Kaeo	Kaeo	Pungare_GS560_1	679.864	8.38886	202.446	2434.88	331.163
Green filter 40kv 8ma	Geology	Mayor Island	Mayor Island	1_MayorIsland_GT699	138.217	8.08363	99.8229	1143.76	88.0046
Green filter 40kv 8ma	Geology	Mayor Island	Mayor Island	2_MayorIsland_GT643	147.5	8.32688	125.999	1359.03	106.05
Green filter 40kv 8ma	Geology	Mayor Island	Mayor Island	3_MayorIsland_GS717	137.396	6.36352	124.658	1298.59	95.027
Green filter 40kv 8ma	Geology	Mayor Island	Mayor Island	4_MayorIsland_GS716	143.997	8.29152	115.946	1317.38	104.592
Green filter 40kv 8ma	Geology	Mayor Island	Mayor Island	MayorIsland_GS741	141.242	9.82115	107.818	1172.87	89.2347
Green filter 40kv 8ma	Geology	Mayor Island	Mayor Island	MayorIsland_GS797	142.616	7.5634	118.347	1382.71	104.127
Green filter 40kv 8ma	Geology	Mayor Island	Mayor Island	MayorIsland_GS808	135.981	9.40294	121.595	1320.58	104.034
Green filter 40kv 8ma	Geology	Mayor Island	Mayor Island	MayorIsland_GS859	135.363	8.35913	106.386	1143.57	84.0929
Green filter 40kv 8ma	Geology	Mayor Island	Mayor Island	MayorIsland_GS898	132.423	8.7984	100.795	1120.66	89.0041
Green filter 40kv 8ma	Geology	Mayor Island	Mayor Island	MayorIsland_GT619	131.436	7.18226	106.724	1173.64	93.6929
Green filter 40kv 8ma	Geology	Mayor Island	Mayor Island	MayorIsland_GT732	131.387	10.2796	107.425	1158.51	87.5985
Green filter 40kv 8ma	Geology	Mayor Island	Mayor Island	MayorIsland_GT751	143.315	10.8918	116.897	1211.46	94.6657
Green filter 40kv 8ma	Geology	TVZ	Maraetai	37_Maraetai_GT282	131.311	89.2931	22.5845	121.73	6.81096
Green filter 40kv 8ma	Geology	TVZ	Maraetai	38_Maraetai_GT279	140.376	78.4692	20.4419	129.571	8.26678
Green filter 40kv 8ma	Geology	TVZ	Maraetai	40_Maraetai_GT288	135.355	90.0669	22.4287	138.932	6.87159
Green filter 40kv 8ma	Geology	TVZ	Maraetai	Maraetai_GT304	138.84	78.7179	18.1495	124.828	7.34569
Green filter 40kv 8ma	Geology	TVZ	Maraetai	Maraetai_GT793	141.508	89.7757	25.8435	144.847	6.7182
Green filter 40kv 8ma	Geology	TVZ	Ongaroto	33_Ongaroto_GT355	136.698	87.6533	18.8438	141.458	6.18395
Green filter 40kv 8ma	Geology	TVZ	Ongaroto	34_Ongaroto_GT354	134.87	91.6446	25.7713	138.794	6.17328
Green filter 40kv 8ma	Geology	TVZ	Ongaroto	35_Ongaroto_GT346	140.133	76.4852	22.5825	139.401	8.38482
Green filter 40kv 8ma	Geology	TVZ	Ongaroto	36_Ongaroto_GT363	139.837	88.5667	25.2845	139.256	7.72738
Green filter 40kv 8ma	Geology	TVZ	Rotorua	13_Rotorua_GT91	126.343	62.0765	33.6815	112.712	8.21115
Green filter 40kv 8ma	Geology	TVZ	Rotorua	14_Rotorua_GT18	131.852	74.2218	29.0688	151.819	9.46814
Green filter 40kv 8ma	Geology	TVZ	Rotorua	15_Rotorua_GT50_1	124.457	77.5429	28.5087	128.234	9.65477
Green filter 40kv 8ma	Geology	TVZ	Rotorua	16_Rotorua_GT476	133.011	65.3069	26.9178	119.788	7.94393
Green filter 40kv 8ma	Geology	TVZ	Rotorua	Rotorua_GS958	128.261	80.6053	30.7108	151.13	7.81019
Green filter 40kv 8ma	Geology	TVZ	Rotorua	Rotorua_GS980	81.6859	196.954	22.9628	236.313	5.59009
Green filter 40kv 8ma	Geology	TVZ	Rotorua	Rotorua_GS983	138.799	62.3591	27.5898	141.314	8.52127
Green filter 40kv 8ma	Geology	TVZ	Rotorua	Rotorua_GT126	139.197	69.6374	28.4807	145.603	9.15128
Green filter 40kv 8ma	Geology	TVZ	Rotorua	Rotorua_GT148	132.274	65.971	30.4068	134.095	8.65816
Green filter 40kv 8ma	Geology	TVZ	Rotorua	Rotorua_GT229	145.592	80.3441	21.5685	163.051	7.36495
Green filter 40kv 8ma	Geology	TVZ	Taupo	30_Taupo_GT542	123.296	85.8989	23.6501	174.025	8.71909
Green filter 40kv 8ma	Geology	TVZ	Taupo	31_Taupo_GT560	117.795	89.2555	25.3229	179.56	7.55788
Green filter 40kv 8ma	Geology	TVZ	Taupo	32_Taupo_GT549	122.258	87.9722	20.9786	178.519	9.46101
Green filter 40kv 8ma	Geology	TVZ	Taupo	Taupo_GT397	130.499	81.4459	27.9209	169.693	7.87334
Green filter 40kv 8ma	Geology	TVZ	Taupo	Taupo_GT500	123.469	91.2871	27.3158	175.302	6.29268
Green filter 40kv 8ma	Geology	TVZ	Taupo	Taupo_GT578	128.702	89.279	28.8523	177.181	10.4805
Green filter 40kv 8ma	Geology	TVZ	Taupo	Taupo_GT585	117.709	85.6518	24.9739	165.063	7.1117
XRF_Setting	Sample_Type	Soure_Zone	Source_Specific	Sample_ID	Si_ppm	Ti_ppm	Al_ppm	Fe_ppm	Mn_ppm	Mg_ppm	Ca_ppm	Na_ppm	K_ppm
Vacuum 45kv 15ma	Geology	CVZ-CP	Cooks Bay	17_CooksBay_GS610	411684	488.478	89459.4	6155.13	754.131	46054.2	5987.12	60378.2	33070.2
Vacuum 45kv 15ma	Geology	CVZ-CP	Cooks Bay	18_CooksBay_GS591	412151	490.18	89816.3	6198.21	791.142	47944.9	5952.22	63926.6	32591.5
Vacuum 45kv 15ma	Geology	CVZ-CP	Cooks Bay	19_CooksBay_GS546	412551	482.968	89557.3	6044.06	803.372	45138.8	6288.31	62562.7	32766.8
Vacuum 45kv 15ma	Geology	CVZ-CP	Cooks Bay	20_CooksBay_GS601	410517	496.796	89619.3	6229.27	776.925	44923.4	5981.4	65385.3	32278.2
Vacuum 45kv 15ma	Geology	CVZ-CP	Hahei	41_Hahei_L21	413433	286.807	89465.6	5587.9	392.123	47600.9	4742.06	70218.2	35543.9
Vacuum 45kv 15ma	Geology	CVZ-CP	Hahei	42_Hahei_L21	412095	253.429	89322.4	5212.16	380.489	45831.2	4300.81	66388.3	36177.1
Vacuum 45kv 15ma	Geology	CVZ-CP	Hahei	43_Hahei_UL1	404923	255.144	89584	9563.58	757.406	46427.6	7524.67	64135	34603.5
Vacuum 45kv 15ma	Geology	CVZ-CP	Hahei	44_Hahei_UL1	404269	249.822	89402.5	9259.24	703.403	45375.4	7603.62	66967.6	34682.3
Vacuum 45kv 15ma	Geology	CVZ-CP	Maratoto	Maratoto_GT847	329735	LOD	81601.8	LOD	LOD	14797.3	3048.55	18019	33890.3
Vacuum 45kv 15ma	Geology	CVZ-CP	Onemana	Onemana-001	320141	452.59	85716.1	4998.72	LOD	23445.4	3416.41	19349.1	24837.4
Vacuum 45kv 15ma	Geology	CVZ-CP	Tairua	21_Tairua_GS631	405585	1315.71	89510	9360.58	502.809	45157.7	10770.7	64025.2	29858.9
Vacuum 45kv 15ma	Geology	CVZ-CP	Tairua	22_TairuaGS639_3	405918	1304.74	89498.1	9297.12	448.528	48362.1	10965.9	63082.4	29311.6
Vacuum 45kv 15ma	Geology	CVZ-CP	Tairua	23_Tairua_GS629	406023	1334.46	89671.3	9351.77	522.954	44853.9	10881	62147.2	30144.2
Vacuum 45kv 15ma	Geology	CVZ-CP	Tairua	24_Tairua_GS632	404963	1312.03	89307.2	9112.97	490.456	46182.7	10808.1	65628.1	29883
Vacuum 45kv 15ma	Geology	CVZ-CP	Waihi	45_Waihi_GT843_1	390558	1917.47	90017.7	14824.8	515.677	47069.5	17911.3	63917.8	27199.6
Vacuum 45kv 15ma	Geology	CVZ-CP	Waihi	46_Waihi_GT843_1	388930	1971.16	89736.1	14947.8	508.313	44778.3	17987.1	58030.3	27031.4
Vacuum 45kv 15ma	Geology	CVZ-CP	Waihi	47_Waihi_GT843_1	391809	1794.9	89088.2	13264.9	320.082	46008.9	17348.2	57650.6	25171.2
Vacuum 45kv 15ma	Geology	CVZ-CP	Waihi	48_Waihi_GT843_1	390001	1932.84	90081.1	15021.4	511.173	50970.2	18170.8	68027.8	26945.7
Vacuum 45kv 15ma	Geology	TVZ	Maraetai	39_Maraetai_GT279	415631	747.961	89744.8	2364.92	364.284	47716.5	7306.76	65661.9	34371.2
Vacuum 45kv 15ma	Geology	TVZ	Ongaroto	33_Ongaroto_GT355	417392	950.523	89522.5	2964.47	362.886	45102.5	6932.09	62592.8	34822.1
Vacuum 45kv 15ma	Geology	TVZ	Ongaroto	34_Ongaroto_GT354	422916	763.158	89137.1	1932.9	328.145	47519.2	6476.33	69532.4	33457
Vacuum 45kv 15ma	Geology	TVZ	Rotorua	13_Rotorua_GT91	419372	312.177	89711.6	LOD	355.901	46269.7	5212.62	62245.2	39372
Vacuum 45kv 15ma	Geology	TVZ	Rotorua	14_Rotorua_GT18	409363	338.009	88757.1	2060.15	367.716	43022.9	5135.68	63893.9	34275.5
Vacuum 45kv 15ma	Geology	TVZ	Rotorua	16_Rotorua_GT476	420407	307.457	89344.2	810.323	325.719	45491.1	4776.84	62980	34713.5
Vacuum 45kv 15ma	Geology	TVZ	Taupo	29_Taupo_GT578	412250	1049.88	89548	5566.11	413.713	46634.8	7889.78	67888.1	29779.7
Vacuum 45kv 15ma	Geology	TVZ	Taupo	31_Taupo_GT560	411926	1037.62	89286.3	5573.29	458.45	45691.4	7766.92	64427.7	31396
Vacuum 45kv 15ma	Geology	TVZ	Taupo	32_Taupo_GT549	411880	981.883	89186.3	5664.56	459.687	45241.6	7823.12	65863.3	31179.8

## Sheet: artefacts
Study Area	XRF_Setting	Sample_Type	Source_Zone	Source_Specific	Sample_ID	Rb_ppm	Sr_ppm	Y_ppm	Zr_ppm	Nb_ppm
Mt Wellington	Green filter 40kv 8ma	Artefact	CVZ-CP	Cooks Bay	AR 3980b	138.006	70.232	29.3773	152.592	10.2
Mt Wellington	Green filter 40kv 8ma	Artefact	CVZ-CP	Cooks Bay	AR 4035	100.245	52.5886	26.7187	129.082	7.1715
Mt Wellington	Green filter 40kv 8ma	Artefact	CVZ-CP	Cooks Bay	AR 4049	116.617	67.7007	29.6979	147.475	11.6933
Mt Wellington	Green filter 40kv 8ma	Artefact	CVZ-CP	Cooks Bay	MW 022	107.664	61.2111	30.5681	143.833	10.3201
Bream Head	Green filter 40kv 8ma	Artefact	CVZ-N	Fanal Island	BH_FS_19_1	175.227	32.2374	34.8359	250.231	8.7392
Bream Head	Green filter 40kv 8ma	Artefact	CVZ-N	Fanal Island	BH_FS_2_1	185.846	35.8713	41.0245	260.459	9.5803
Bream Head	Green filter 40kv 8ma	Artefact	CVZ-N	Fanal Island	BH_FS_21_1	206.591	39.5999	37.1705	270.349	9.8156
Bream Head	Green filter 40kv 8ma	Artefact	CVZ-N	Fanal Island	BH_FS_22_1	205.134	36.1505	39.0656	285.38	10.7873
Bream Head	Green filter 40kv 8ma	Artefact	CVZ-N	Fanal Island	BH_FS_23_1	175.268	33.0782	36.4512	235.34	13.8805
Bream Head	Green filter 40kv 8ma	Artefact	CVZ-N	Fanal Island	BH_FS_23_3	197.921	37.1838	36.1984	258.226	11.4376
Bream Head	Green filter 40kv 8ma	Artefact	CVZ-N	Fanal Island	BH_FS_23_5	186.841	32.0005	40.8079	319.262	11.8062
Bream Head	Green filter 40kv 8ma	Artefact	CVZ-N	Fanal Island	BH_FS_23_6	231.922	38.4707	44.6422	284.495	12.0201
Bream Head	Green filter 40kv 8ma	Artefact	CVZ-N	Fanal Island	BH_FS_23_7	205.797	38.4893	40.7927	256.436	9.3737
Bream Head	Green filter 40kv 8ma	Artefact	CVZ-N	Fanal Island	BH_FS_23_8	202.504	39.4487	48.1432	258.789	11.513
Bream Head	Green filter 40kv 8ma	Artefact	CVZ-N	Fanal Island	BH_FS_23_9	198.222	39.5526	37.5897	250.682	13.8599
Bream Head	Green filter 40kv 8ma	Artefact	CVZ-N	Fanal Island	BH_FS_36_1	242.591	39.9079	51.5162	292.848	9.3675
Mt Wellington	Green filter 40kv 8ma	Artefact	CVZ-N	Fanal Island	AR 4017c	206.488	42.73	42.1629	270.01	11.783
Mt Wellington	Green filter 40kv 8ma	Artefact	CVZ-N	Fanal Island	AR 4017g	201.617	36.545	45.4873	257.351	13.8821
Mt Wellington	Green filter 40kv 8ma	Artefact	CVZ-N	Fanal Island	AR 4025b	194.192	39.3398	46.6893	244.371	14.0584
Mt Wellington	Green filter 40kv 8ma	Artefact	CVZ-N	Fanal Island	AR 4027b	202.065	37.6025	40.6015	268.14	12.658
Mt Wellington	Green filter 40kv 8ma	Artefact	CVZ-N	Fanal Island	AR 4031c	182.422	26.5634	35.9168	188.152	7.4849
Mt Wellington	Green filter 40kv 8ma	Artefact	CVZ-CP	Hahei	AR 3996	137.14	93.4234	35.8541	192.226	9.8894
Mt Wellington	Green filter 40kv 8ma	Artefact	CVZ-CP	Hahei	AR 4001b	131.304	71.4173	30.1569	157.11	11.6303
Mt Wellington	Green filter 40kv 8ma	Artefact	CVZ-CP	Hahei	AR 4006b	148.545	98.1414	31.6183	261.662	10.2579
Bream Head	Green filter 40kv 8ma	Artefact	CVZ-N	Huruiki	BH_FS_32_4	156.212	39.9557	37.4082	155.222	11.5283
Helena Bay	Green filter 40kv 8ma	Artefact	CVZ-N	Huruiki	HB_FS_11_1	135.335	37.9128	36.6327	162.426	10.8944
Helena Bay	Green filter 40kv 8ma	Artefact	CVZ-N	Huruiki	HB_FS_11_2	142.538	37.6837	32.3691	155.649	13.4781
Helena Bay	Green filter 40kv 8ma	Artefact	CVZ-N	Huruiki	HB_FS_12_1	142.385	45.072	37.6758	183.361	11.431
Helena Bay	Green filter 40kv 8ma	Artefact	CVZ-N	Huruiki	HB_FS_12_2	160.279	40.0074	39.3325	176.996	12.5086
Helena Bay	Green filter 40kv 8ma	Artefact	CVZ-N	Huruiki	HB_FS_12_3	153.658	33.9899	38.5836	166.453	13.9692
Helena Bay	Green filter 40kv 8ma	Artefact	CVZ-N	Huruiki	HB_FS_13	147.094	36.5421	37.2515	151.772	10.9448
Helena Bay	Green filter 40kv 8ma	Artefact	CVZ-N	Huruiki	HB_FS_17_10	163.105	39.3402	38.0288	171.154	10.3736
Helena Bay	Green filter 40kv 8ma	Artefact	CVZ-N	Huruiki	HB_FS_17_2	125.064	36.9795	35.909	164.026	11.2596
Helena Bay	Green filter 40kv 8ma	Artefact	CVZ-N	Huruiki	HB_FS_17_3	144.329	35.1437	34.4162	162.449	14.6664
Helena Bay	Green filter 40kv 8ma	Artefact	CVZ-N	Huruiki	HB_FS_17_4	132.491	40.3259	35.9854	155.712	9.7108
Helena Bay	Green filter 40kv 8ma	Artefact	CVZ-N	Huruiki	HB_FS_17_5	142.935	34.6081	35.3211	173.903	11.7773
Helena Bay	Green filter 40kv 8ma	Artefact	CVZ-N	Huruiki	HB_FS_17_6	138.372	38.7143	36.4422	175.954	11.4457
Helena Bay	Green filter 40kv 8ma	Artefact	CVZ-N	Huruiki	HB_FS_17_7	146.768	36.9833	34.6962	163.189	11.0009
Helena Bay	Green filter 40kv 8ma	Artefact	CVZ-N	Huruiki	HB_FS_17_8	139.556	38.7553	35.8489	164.294	13.8001
Helena Bay	Green filter 40kv 8ma	Artefact	CVZ-N	Huruiki	HB_FS_17_9	127.112	38.1608	40.584	145.024	10.0698
Helena Bay	Green filter 40kv 8ma	Artefact	CVZ-N	Huruiki	HB_FS_19_1	133.132	37.4341	35.0608	179.558	13.0687
Helena Bay	Green filter 40kv 8ma	Artefact	CVZ-N	Huruiki	HB_FS_19_10	141.158	36.0905	31.9336	150.997	12.6583
Helena Bay	Green filter 40kv 8ma	Artefact	CVZ-N	Huruiki	HB_FS_19_11	139.42	36.8407	39.3092	165.869	11.7139
Helena Bay	Green filter 40kv 8ma	Artefact	CVZ-N	Huruiki	HB_FS_19_12	143.22	37.972	35.6928	167.343	13.143
Helena Bay	Green filter 40kv 8ma	Artefact	CVZ-N	Huruiki	HB_FS_19_13	134.061	36.4098	36.8926	164.899	10.55
Helena Bay	Green filter 40kv 8ma	Artefact	CVZ-N	Huruiki	HB_FS_19_14	147.965	39.8714	39.3462	180.432	10.3384
Helena Bay	Green filter 40kv 8ma	Artefact	CVZ-N	Huruiki	HB_FS_19_15	131.168	38.6359	36.3879	158.078	12.6944
Helena Bay	Green filter 40kv 8ma	Artefact	CVZ-N	Huruiki	HB_FS_19_16	136.026	32.7893	41.5872	175.35	11.7792
Helena Bay	Green filter 40kv 8ma	Artefact	CVZ-N	Huruiki	HB_FS_19_17	147.696	44.1111	39.6885	172.5	10.4103
Helena Bay	Green filter 40kv 8ma	Artefact	CVZ-N	Huruiki	HB_FS_19_18	138.991	39.6603	39.0253	171.28	7.3583
Helena Bay	Green filter 40kv 8ma	Artefact	CVZ-N	Huruiki	HB_FS_19_19	141.368	36.4465	34.123	160.606	12.2229
Helena Bay	Green filter 40kv 8ma	Artefact	CVZ-N	Huruiki	HB_FS_19_2	140.102	40.1362	34.1734	148.27	10.9718
Helena Bay	Green filter 40kv 8ma	Artefact	CVZ-N	Huruiki	HB_FS_19_20	149.314	38.3195	33.629	170.464	13.6998
Helena Bay	Green filter 40kv 8ma	Artefact	CVZ-N	Huruiki	HB_FS_19_21	133.31	37.0915	35.2638	163.137	10.3501
Helena Bay	Green filter 40kv 8ma	Artefact	CVZ-N	Huruiki	HB_FS_19_22	142.209	38.8081	33.2474	178.982	10.9528
Helena Bay	Green filter 40kv 8ma	Artefact	CVZ-N	Huruiki	HB_FS_19_23	137.438	33.6031	34.3162	158.055	11.528
Helena Bay	Green filter 40kv 8ma	Artefact	CVZ-N	Huruiki	HB_FS_19_24	151.401	33.8686	37.627	165.698	13.0338
Helena Bay	Green filter 40kv 8ma	Artefact	CVZ-N	Huruiki	HB_FS_19_25	146.179	38.1501	33.5348	184.676	11.1248
Helena Bay	Green filter 40kv 8ma	Artefact	CVZ-N	Huruiki	HB_FS_19_26	141.81	37.914	36.9883	169.279	11.1123
Helena Bay	Green filter 40kv 8ma	Artefact	CVZ-N	Huruiki	HB_FS_19_27	158.363	44.1374	40.3425	196.307	13.9714
Helena Bay	Green filter 40kv 8ma	Artefact	CVZ-N	Huruiki	HB_FS_19_28	153.78	40.3793	39.9714	163.809	12.6882
Helena Bay	Green filter 40kv 8ma	Artefact	CVZ-N	Huruiki	HB_FS_19_29	135.102	38.6084	40.2025	177.579	11.8539
Helena Bay	Green filter 40kv 8ma	Artefact	CVZ-N	Huruiki	HB_FS_19_3	135.793	38.0621	35.4936	171.274	10.6613
Helena Bay	Green filter 40kv 8ma	Artefact	CVZ-N	Huruiki	HB_FS_19_30	149.783	43.4973	42.4489	185.262	13.0183
Helena Bay	Green filter 40kv 8ma	Artefact	CVZ-N	Huruiki	HB_FS_19_31	138.449	39.7058	39.3569	167.534	9.7666
Helena Bay	Green filter 40kv 8ma	Artefact	CVZ-N	Huruiki	HB_FS_19_32	152.454	39.8506	36.2907	160.927	12.5025
Helena Bay	Green filter 40kv 8ma	Artefact	CVZ-N	Huruiki	HB_FS_19_33	154.145	43.9466	41.8853	174.394	13.0179
Helena Bay	Green filter 40kv 8ma	Artefact	CVZ-N	Huruiki	HB_FS_19_34	164.763	43.7266	39.3417	174.235	9.3581
Helena Bay	Green filter 40kv 8ma	Artefact	CVZ-N	Huruiki	HB_FS_19_35	143.019	36.7949	41.9268	145.168	11.1387
Helena Bay	Green filter 40kv 8ma	Artefact	CVZ-N	Huruiki	HB_FS_19_36	118.613	35.7176	44.5024	137.919	6.6639
Helena Bay	Green filter 40kv 8ma	Artefact	CVZ-N	Huruiki	HB_FS_19_4	144.568	35.6256	29.4647	148.374	12.4732
Helena Bay	Green filter 40kv 8ma	Artefact	CVZ-N	Huruiki	HB_FS_19_5	141.825	39.6386	37.2934	166.205	10.1365
Helena Bay	Green filter 40kv 8ma	Artefact	CVZ-N	Huruiki	HB_FS_19_6	132.521	36.5657	33.575	148.621	8.5441
Helena Bay	Green filter 40kv 8ma	Artefact	CVZ-N	Huruiki	HB_FS_19_7	140.216	33.5971	37.0048	156.321	10.5518
Helena Bay	Green filter 40kv 8ma	Artefact	CVZ-N	Huruiki	HB_FS_19_8	129.131	34.4484	33.7714	157.701	11.962
Helena Bay	Green filter 40kv 8ma	Artefact	CVZ-N	Huruiki	HB_FS_19_9	129.024	38.7039	39.287	161.309	11.3614
Helena Bay	Green filter 40kv 8ma	Artefact	CVZ-N	Huruiki	HB_FS_20_1	149.4	37.1243	33.9744	156.534	13.1482
Helena Bay	Green filter 40kv 8ma	Artefact	CVZ-N	Huruiki	HB_FS_20_2	148.678	37.5403	37.1529	165.217	10.329
Helena Bay	Green filter 40kv 8ma	Artefact	CVZ-N	Huruiki	HB_FS_20_3	134.518	38.0374	38.0671	161.242	11.7206
Helena Bay	Green filter 40kv 8ma	Artefact	CVZ-N	Huruiki	HB_FS_21_1	141.351	37.5455	33.6141	165.287	10.9879
Helena Bay	Green filter 40kv 8ma	Artefact	CVZ-N	Huruiki	HB_FS_21_10	110.404	48.2804	31.6247	171.261	7.0768
Helena Bay	Green filter 40kv 8ma	Artefact	CVZ-N	Huruiki	HB_FS_21_11	150.111	33.1407	37.1074	164.387	13.3369
Helena Bay	Green filter 40kv 8ma	Artefact	CVZ-N	Huruiki	HB_FS_21_12	157.054	41.7142	35.0984	163.596	8.6754
Helena Bay	Green filter 40kv 8ma	Artefact	CVZ-N	Huruiki	HB_FS_21_13	126.439	34.3137	32.5818	155.997	12.7175
Helena Bay	Green filter 40kv 8ma	Artefact	CVZ-N	Huruiki	HB_FS_21_14	132.259	35.748	32.6738	144.363	10.223
Helena Bay	Green filter 40kv 8ma	Artefact	CVZ-N	Huruiki	HB_FS_21_15	141.155	31.774	37.995	164.133	13.3691
Helena Bay	Green filter 40kv 8ma	Artefact	CVZ-N	Huruiki	HB_FS_21_16	133.084	38.6541	31.8425	159.479	10.5263
Helena Bay	Green filter 40kv 8ma	Artefact	CVZ-N	Huruiki	HB_FS_21_17	139.236	39.3645	32.6487	154.95	12.9272
Helena Bay	Green filter 40kv 8ma	Artefact	CVZ-N	Huruiki	HB_FS_21_18	130.314	37.1923	37.0619	158.008	8.4756
Helena Bay	Green filter 40kv 8ma	Artefact	CVZ-N	Huruiki	HB_FS_21_19	144.281	38.0003	36.944	200.412	9.3652
Helena Bay	Green filter 40kv 8ma	Artefact	CVZ-N	Huruiki	HB_FS_21_2	133.342	36.1661	31.3314	147.752	10.2069
Helena Bay	Green filter 40kv 8ma	Artefact	CVZ-N	Huruiki	HB_FS_21_20	141.67	39.5177	35.9862	168.443	11.0892
Helena Bay	Green filter 40kv 8ma	Artefact	CVZ-N	Huruiki	HB_FS_21_21	135.333	39.5146	36.7818	168.464	10.667
Helena Bay	Green filter 40kv 8ma	Artefact	CVZ-N	Huruiki	HB_FS_21_22	143.966	41.1812	35.7322	174.15	15.5912
Helena Bay	Green filter 40kv 8ma	Artefact	CVZ-N	Huruiki	HB_FS_21_23	122.994	35.078	34.3467	148.265	12.9625
Helena Bay	Green filter 40kv 8ma	Artefact	CVZ-N	Huruiki	HB_FS_21_24	130.483	43.433	34.6647	152.852	10.6009
Helena Bay	Green filter 40kv 8ma	Artefact	CVZ-N	Huruiki	HB_FS_21_25	129.751	34.9525	38.7292	158.629	11.3534
Helena Bay	Green filter 40kv 8ma	Artefact	CVZ-N	Huruiki	HB_FS_21_26	125.98	39.2088	32.2604	157.663	9.9292
Helena Bay	Green filter 40kv 8ma	Artefact	CVZ-N	Huruiki	HB_FS_21_27	147.373	37.4019	36.8554	173.59	11.5271
Helena Bay	Green filter 40kv 8ma	Artefact	CVZ-N	Huruiki	HB_FS_21_28	152.049	36.25	34.0876	147.339	10.2106
Helena Bay	Green filter 40kv 8ma	Artefact	CVZ-N	Huruiki	HB_FS_21_29	118.982	33.5701	35.5034	147.877	12.2562
Helena Bay	Green filter 40kv 8ma	Artefact	CVZ-N	Huruiki	HB_FS_21_3	132.062	35.2287	34.8384	150.806	10.123
Helena Bay	Green filter 40kv 8ma	Artefact	CVZ-N	Huruiki	HB_FS_21_30	122.974	34.5703	34.1327	150.477	10.3451
Helena Bay	Green filter 40kv 8ma	Artefact	CVZ-N	Huruiki	HB_FS_21_31	111.602	26.9664	32.5788	134.773	8.4142
Helena Bay	Green filter 40kv 8ma	Artefact	CVZ-N	Huruiki	HB_FS_21_32	127.28	35.8644	32.2995	152.514	11.0288
Helena Bay	Green filter 40kv 8ma	Artefact	CVZ-N	Huruiki	HB_FS_21_33	157.904	44.0696	40.4851	179.143	12.7742
Helena Bay	Green filter 40kv 8ma	Artefact	CVZ-N	Huruiki	HB_FS_21_34	156.128	40.3358	41.4014	176.579	12.0992
Helena Bay	Green filter 40kv 8ma	Artefact	CVZ-N	Huruiki	HB_FS_21_35	148.725	39.9532	37.3469	167.731	12.9692
Helena Bay	Green filter 40kv 8ma	Artefact	CVZ-N	Huruiki	HB_FS_21_36	151.655	36.9088	34.3787	163.776	13.8237
Helena Bay	Green filter 40kv 8ma	Artefact	CVZ-N	Huruiki	HB_FS_21_37	137.098	37.016	32.429	150.941	11.5419
Helena Bay	Green filter 40kv 8ma	Artefact	CVZ-N	Huruiki	HB_FS_21_38_1	146.641	39.3609	34.1757	163.485	12.7839
Helena Bay	Green filter 40kv 8ma	Artefact	CVZ-N	Huruiki	HB_FS_21_38_2	139.699	38.36	37.0427	153.28	12.4125
Helena Bay	Green filter 40kv 8ma	Artefact	CVZ-N	Huruiki	HB_FS_21_39	135.405	35.6257	34.3999	162.928	14.5193
Helena Bay	Green filter 40kv 8ma	Artefact	CVZ-N	Huruiki	HB_FS_21_4	143.476	35.7228	35.1747	159.404	11.8539
Helena Bay	Green filter 40kv 8ma	Artefact	CVZ-N	Huruiki	HB_FS_21_40_1	155.556	43.993	38.943	180.604	12.5997
Helena Bay	Green filter 40kv 8ma	Artefact	CVZ-N	Huruiki	HB_FS_21_40_2	140.178	40.4649	35.3606	163.914	10.0977
Helena Bay	Green filter 40kv 8ma	Artefact	CVZ-N	Huruiki	HB_FS_21_41	144.886	35.0545	36.7599	160.213	15.7175
Helena Bay	Green filter 40kv 8ma	Artefact	CVZ-N	Huruiki	HB_FS_21_42	139.417	38.8288	33.8725	160.44	12.6127
Helena Bay	Green filter 40kv 8ma	Artefact	CVZ-N	Huruiki	HB_FS_21_43	144.419	37.2687	35.6333	168.584	12.2478
Helena Bay	Green filter 40kv 8ma	Artefact	CVZ-N	Huruiki	HB_FS_21_44	136.454	39.4895	35.6583	159.438	12.0278
Helena Bay	Green filter 40kv 8ma	Artefact	CVZ-N	Huruiki	HB_FS_21_45	130.596	34.5481	35.4302	164.833	10.8278
Helena Bay	Green filter 40kv 8ma	Artefact	CVZ-N	Huruiki	HB_FS_21_46	142.411	43.7413	36.0024	172.15	11.8564
Helena Bay	Green filter 40kv 8ma	Artefact	CVZ-N	Huruiki	HB_FS_21_47_1	131.564	39.2464	33.0076	160.639	13.4905
Helena Bay	Green filter 40kv 8ma	Artefact	CVZ-N	Huruiki	HB_FS_21_47_2	121.507	35.3025	33.431	143.717	12.596
Helena Bay	Green filter 40kv 8ma	Artefact	CVZ-N	Huruiki	HB_FS_21_47_3	137.671	39.0851	37.2073	170.823	10.2451
Helena Bay	Green filter 40kv 8ma	Artefact	CVZ-N	Huruiki	HB_FS_21_47_4	139.63	36.0624	32.982	167.629	13.0156
Helena Bay	Green filter 40kv 8ma	Artefact	CVZ-N	Huruiki	HB_FS_21_48_1	129.718	34.2698	30.8931	142.812	13.0167
Helena Bay	Green filter 40kv 8ma	Artefact	CVZ-N	Huruiki	HB_FS_21_48_2	130.199	35.319	33.9285	155.613	10.3422
Helena Bay	Green filter 40kv 8ma	Artefact	CVZ-N	Huruiki	HB_FS_21_49	135.838	36.8352	35.7037	151.456	9.7214
Helena Bay	Green filter 40kv 8ma	Artefact	CVZ-N	Huruiki	HB_FS_21_5	144.502	37.7469	38.2042	166.444	11.6352
Helena Bay	Green filter 40kv 8ma	Artefact	CVZ-N	Huruiki	HB_FS_21_50	137.837	39.8643	38.1606	166.674	11.8352
Helena Bay	Green filter 40kv 8ma	Artefact	CVZ-N	Huruiki	HB_FS_21_51	137.052	34.7129	36.3556	169.502	12.2559
Helena Bay	Green filter 40kv 8ma	Artefact	CVZ-N	Huruiki	HB_FS_21_52	138.552	37.7264	40.8559	162.868	9.9752
Helena Bay	Green filter 40kv 8ma	Artefact	CVZ-N	Huruiki	HB_FS_21_53	135.986	38.6336	35.3984	165.2	9.5904
Helena Bay	Green filter 40kv 8ma	Artefact	CVZ-N	Huruiki	HB_FS_21_54	131.294	37.1211	35.6036	161.155	11.0403
Helena Bay	Green filter 40kv 8ma	Artefact	CVZ-N	Huruiki	HB_FS_21_55	154.554	40.74	37.5298	175.35	12.7853
Helena Bay	Green filter 40kv 8ma	Artefact	CVZ-N	Huruiki	HB_FS_21_56_1	117.719	32.7318	35.7265	143.782	9.6994
Helena Bay	Green filter 40kv 8ma	Artefact	CVZ-N	Huruiki	HB_FS_21_56_10	136.203	36.0234	32.0029	160.184	12.1194
Helena Bay	Green filter 40kv 8ma	Artefact	CVZ-N	Huruiki	HB_FS_21_56_11	131.104	34.1382	35.4155	152.286	12.6898
Helena Bay	Green filter 40kv 8ma	Artefact	CVZ-N	Huruiki	HB_FS_21_56_12	134.374	33.9958	34.7835	152.16	10.4002
Helena Bay	Green filter 40kv 8ma	Artefact	CVZ-N	Huruiki	HB_FS_21_56_13	139.1	39.1041	38.0285	164.167	9.3895
Helena Bay	Green filter 40kv 8ma	Artefact	CVZ-N	Huruiki	HB_FS_21_56_14	141.982	41.6342	38.5711	166.869	10.5181
Helena Bay	Green filter 40kv 8ma	Artefact	CVZ-N	Huruiki	HB_FS_21_56_15	125.806	33.0316	32.1628	178.043	13.8155
Helena Bay	Green filter 40kv 8ma	Artefact	CVZ-N	Huruiki	HB_FS_21_56_16	133.368	35.7099	40.2791	159.358	10.3315
Helena Bay	Green filter 40kv 8ma	Artefact	CVZ-N	Huruiki	HB_FS_21_56_17	107.294	34.1418	40.7407	102.669	6.0279
Helena Bay	Green filter 40kv 8ma	Artefact	CVZ-N	Huruiki	HB_FS_21_56_2	135.177	39.2719	37.8163	168.617	10.7585
Helena Bay	Green filter 40kv 8ma	Artefact	CVZ-N	Huruiki	HB_FS_21_56_3	112.963	30.3609	31.1769	134.771	9.1505
Helena Bay	Green filter 40kv 8ma	Artefact	CVZ-N	Huruiki	HB_FS_21_56_4	131.085	36.5807	34.96	164.776	10.6451
Helena Bay	Green filter 40kv 8ma	Artefact	CVZ-N	Huruiki	HB_FS_21_56_5	126.083	33.4979	31.2023	133.593	7.3961
Helena Bay	Green filter 40kv 8ma	Artefact	CVZ-N	Huruiki	HB_FS_21_56_6	130.884	35.8086	31.1747	160.257	11.975
Helena Bay	Green filter 40kv 8ma	Artefact	CVZ-N	Huruiki	HB_FS_21_56_7	144.315	44.9252	38.8158	185.394	11.9037
Helena Bay	Green filter 40kv 8ma	Artefact	CVZ-N	Huruiki	HB_FS_21_56_8	142.658	46.8322	38.075	173.415	12.9069
Helena Bay	Green filter 40kv 8ma	Artefact	CVZ-N	Huruiki	HB_FS_21_56_9	126.582	36.6363	35.8642	152.539	10.7779
Helena Bay	Green filter 40kv 8ma	Artefact	CVZ-N	Huruiki	HB_FS_21_57_1	148.23	39.9596	33.3928	162.177	12.9699
Helena Bay	Green filter 40kv 8ma	Artefact	CVZ-N	Huruiki	HB_FS_21_57_10	110.842	36.1096	32.0734	141.525	11.7884
Helena Bay	Green filter 40kv 8ma	Artefact	CVZ-N	Huruiki	HB_FS_21_57_11	139.305	36.7579	33.9406	157.973	12.0383
Helena Bay	Green filter 40kv 8ma	Artefact	CVZ-N	Huruiki	HB_FS_21_57_12	132.842	40.3302	37.8375	174.595	12.8713
Helena Bay	Green filter 40kv 8ma	Artefact	CVZ-N	Huruiki	HB_FS_21_57_13	136.668	34.8467	36.0229	161.233	12.1064
Helena Bay	Green filter 40kv 8ma	Artefact	CVZ-N	Huruiki	HB_FS_21_57_14	153.898	43.4735	35.6472	171.341	10.9465
Helena Bay	Green filter 40kv 8ma	Artefact	CVZ-N	Huruiki	HB_FS_21_57_15	135.822	43.8238	38.3559	177.005	11.0903
Helena Bay	Green filter 40kv 8ma	Artefact	CVZ-N	Huruiki	HB_FS_21_57_16	140.198	41.9541	36.4838	167.17	13.54
Helena Bay	Green filter 40kv 8ma	Artefact	CVZ-N	Huruiki	HB_FS_21_57_17	145.709	41.4282	35.8753	160.182	13.7959
Helena Bay	Green filter 40kv 8ma	Artefact	CVZ-N	Huruiki	HB_FS_21_57_18	141.811	37.9318	37.1976	187.981	12.3874
Helena Bay	Green filter 40kv 8ma	Artefact	CVZ-N	Huruiki	HB_FS_21_57_19	135.493	41.5223	39.3676	162.749	11.8414
Helena Bay	Green filter 40kv 8ma	Artefact	CVZ-N	Huruiki	HB_FS_21_57_2	130.535	37.0248	38.4046	160.928	11.7021
Helena Bay	Green filter 40kv 8ma	Artefact	CVZ-N	Huruiki	HB_FS_21_57_20	142.568	41.918	33.9967	164.409	12.9621
Helena Bay	Green filter 40kv 8ma	Artefact	CVZ-N	Huruiki	HB_FS_21_57_21	128.63	37.3876	37.1842	172.101	9.4432
Helena Bay	Green filter 40kv 8ma	Artefact	CVZ-N	Huruiki	HB_FS_21_57_22	154.619	36.4697	37.5358	172.927	12.9842
Helena Bay	Green filter 40kv 8ma	Artefact	CVZ-N	Huruiki	HB_FS_21_57_23	141.44	43.8068	37.346	168.387	10.1458
Helena Bay	Green filter 40kv 8ma	Artefact	CVZ-N	Huruiki	HB_FS_21_57_24	133.311	36.1669	34.3832	174	12.2531
Helena Bay	Green filter 40kv 8ma	Artefact	CVZ-N	Huruiki	HB_FS_21_57_25	129.372	34.7608	36.9034	173.977	11.6712
Helena Bay	Green filter 40kv 8ma	Artefact	CVZ-N	Huruiki	HB_FS_21_57_26	138.274	34.9458	37.622	159.39	12.2881
Helena Bay	Green filter 40kv 8ma	Artefact	CVZ-N	Huruiki	HB_FS_21_57_27	159.634	39.6742	40.7172	185.715	16.4597
Helena Bay	Green filter 40kv 8ma	Artefact	CVZ-N	Huruiki	HB_FS_21_57_28	149.735	39.6708	44.1673	186.271	13.9372
Helena Bay	Green filter 40kv 8ma	Artefact	CVZ-N	Huruiki	HB_FS_21_57_29	172.123	41.9078	39.9446	192.244	10.9761
Helena Bay	Green filter 40kv 8ma	Artefact	CVZ-N	Huruiki	HB_FS_21_57_3	140.835	36.3496	37.8464	154.215	9.5058
Helena Bay	Green filter 40kv 8ma	Artefact	CVZ-N	Huruiki	HB_FS_21_57_30	135.13	38.7456	36.6892	176.589	10.1976
Helena Bay	Green filter 40kv 8ma	Artefact	CVZ-N	Huruiki	HB_FS_21_57_31	160.618	38.749	37.4668	179.171	11.943
Helena Bay	Green filter 40kv 8ma	Artefact	CVZ-N	Huruiki	HB_FS_21_57_33	142.647	36.8813	34.9395	157.315	12.0191
Helena Bay	Green filter 40kv 8ma	Artefact	CVZ-N	Huruiki	HB_FS_21_57_34	163.351	37.9076	38.1138	174.729	14.0181
Helena Bay	Green filter 40kv 8ma	Artefact	CVZ-N	Huruiki	HB_FS_21_57_35	146.739	37.1787	40.2057	161.951	11.2946
Helena Bay	Green filter 40kv 8ma	Artefact	CVZ-N	Huruiki	HB_FS_21_57_36	140.105	39.7929	33.3701	151.805	9.5668
Helena Bay	Green filter 40kv 8ma	Artefact	CVZ-N	Huruiki	HB_FS_21_57_37	156.353	43.7483	39.2221	175.453	13.2269
Helena Bay	Green filter 40kv 8ma	Artefact	CVZ-N	Huruiki	HB_FS_21_57_38	133.718	39.6999	35.1296	150.202	12.3715
Helena Bay	Green filter 40kv 8ma	Artefact	CVZ-N	Huruiki	HB_FS_21_57_39	133.32	40.8754	30.9269	170.62	11.2903
Helena Bay	Green filter 40kv 8ma	Artefact	CVZ-N	Huruiki	HB_FS_21_57_4	139.154	34.947	35.8591	161.679	12.4728
Helena Bay	Green filter 40kv 8ma	Artefact	CVZ-N	Huruiki	HB_FS_21_57_40	146.529	40.2499	42.6776	203.805	14.1628
Helena Bay	Green filter 40kv 8ma	Artefact	CVZ-N	Huruiki	HB_FS_21_57_41	159.224	45.3608	43.7336	169.491	10.9925
Helena Bay	Green filter 40kv 8ma	Artefact	CVZ-N	Huruiki	HB_FS_21_57_42	151.904	39.8644	35.3012	172.851	13.3764
Helena Bay	Green filter 40kv 8ma	Artefact	CVZ-N	Huruiki	HB_FS_21_57_43	152.82	44.3156	37.17	173.285	14.2969
Helena Bay	Green filter 40kv 8ma	Artefact	CVZ-N	Huruiki	HB_FS_21_57_44	154.225	43.1896	37.6137	187.776	14.3716
Helena Bay	Green filter 40kv 8ma	Artefact	CVZ-N	Huruiki	HB_FS_21_57_45	155.721	35.9588	38.6068	163.579	11.892
Helena Bay	Green filter 40kv 8ma	Artefact	CVZ-N	Huruiki	HB_FS_21_57_46	157.562	40.3091	38.7744	182.716	14.1157
Helena Bay	Green filter 40kv 8ma	Artefact	CVZ-N	Huruiki	HB_FS_21_57_47	126.584	34.0352	33.6249	149.573	11.2712
Helena Bay	Green filter 40kv 8ma	Artefact	CVZ-N	Huruiki	HB_FS_21_57_48	163.188	38.8137	41.5441	190.915	12.764
Helena Bay	Green filter 40kv 8ma	Artefact	CVZ-N	Huruiki	HB_FS_21_57_49	139.026	34.8766	33.2468	153.083	11.9543
Helena Bay	Green filter 40kv 8ma	Artefact	CVZ-N	Huruiki	HB_FS_21_57_5	115.751	29.9998	31.6971	143.649	14.1514
Helena Bay	Green filter 40kv 8ma	Artefact	CVZ-N	Huruiki	HB_FS_21_57_50	140.343	35.7704	35.8456	151.712	12.8372
Helena Bay	Green filter 40kv 8ma	Artefact	CVZ-N	Huruiki	HB_FS_21_57_51	153.111	44.8127	35.9283	177.203	11.1591
Helena Bay	Green filter 40kv 8ma	Artefact	CVZ-N	Huruiki	HB_FS_21_57_52	163.309	39.9055	40.7995	159.409	8.7756
Helena Bay	Green filter 40kv 8ma	Artefact	CVZ-N	Huruiki	HB_FS_21_57_53	180.859	39.7324	45.1999	187.288	9.6324
Helena Bay	Green filter 40kv 8ma	Artefact	CVZ-N	Huruiki	HB_FS_21_57_54	159.059	38.6933	42.1137	181.368	10.4601
Helena Bay	Green filter 40kv 8ma	Artefact	CVZ-N	Huruiki	HB_FS_21_57_55	148.911	36.5758	36.3212	169.837	10.8606
Helena Bay	Green filter 40kv 8ma	Artefact	CVZ-N	Huruiki	HB_FS_21_57_56	147.97	37.6146	39.3616	170.865	11.3283
Helena Bay	Green filter 40kv 8ma	Artefact	CVZ-N	Huruiki	HB_FS_21_57_57	139.377	42.5054	36.4774	157.443	11.8447
Helena Bay	Green filter 40kv 8ma	Artefact	CVZ-N	Huruiki	HB_FS_21_57_58	152.924	42.2219	35.5818	182.156	12.4725
Helena Bay	Green filter 40kv 8ma	Artefact	CVZ-N	Huruiki	HB_FS_21_57_59	135.764	38.144	35.3696	153.508	11.0957
Helena Bay	Green filter 40kv 8ma	Artefact	CVZ-N	Huruiki	HB_FS_21_57_6	131.686	36.4072	35.9034	170.472	12.3348
Helena Bay	Green filter 40kv 8ma	Artefact	CVZ-N	Huruiki	HB_FS_21_57_60	167.827	37.4388	40.3326	181.232	11.2949
Helena Bay	Green filter 40kv 8ma	Artefact	CVZ-N	Huruiki	HB_FS_21_57_62	126.014	35.7944	39.3839	148.18	11.2238
Helena Bay	Green filter 40kv 8ma	Artefact	CVZ-N	Huruiki	HB_FS_21_57_63	156.429	40.46	37.5996	167.89	10.2426
Helena Bay	Green filter 40kv 8ma	Artefact	CVZ-N	Huruiki	HB_FS_21_57_64	178.007	44.3862	40.3175	184.678	10.1665
Helena Bay	Green filter 40kv 8ma	Artefact	CVZ-N	Huruiki	HB_FS_21_57_65	153.179	46.152	37.3989	181.174	11.6046
Helena Bay	Green filter 40kv 8ma	Artefact	CVZ-N	Huruiki	HB_FS_21_57_66	171.797	44.8227	46.496	175.887	11.9137
Helena Bay	Green filter 40kv 8ma	Artefact	CVZ-N	Huruiki	HB_FS_21_57_67	157.022	41.9248	42.2939	177.965	15.1056
Helena Bay	Green filter 40kv 8ma	Artefact	CVZ-N	Huruiki	HB_FS_21_57_68	152.958	38.6472	38.3176	168.413	10.8519
Helena Bay	Green filter 40kv 8ma	Artefact	CVZ-N	Huruiki	HB_FS_21_57_69	146.851	39.5764	37.7175	161.477	9.8951
Helena Bay	Green filter 40kv 8ma	Artefact	CVZ-N	Huruiki	HB_FS_21_57_7	142.438	36.8336	39.573	169.736	11.96
Helena Bay	Green filter 40kv 8ma	Artefact	CVZ-N	Huruiki	HB_FS_21_57_70	161.479	44.8603	40.999	191.047	12.2101
Helena Bay	Green filter 40kv 8ma	Artefact	CVZ-N	Huruiki	HB_FS_21_57_71	172.739	41.022	35.4718	191.332	13.0683
Helena Bay	Green filter 40kv 8ma	Artefact	CVZ-N	Huruiki	HB_FS_21_57_72	188.324	54.6626	38.0345	194.793	11.267
Helena Bay	Green filter 40kv 8ma	Artefact	CVZ-N	Huruiki	HB_FS_21_57_73	164.869	47.9415	46.162	180.611	13.4538
Helena Bay	Green filter 40kv 8ma	Artefact	CVZ-N	Huruiki	HB_FS_21_57_74	150.245	41.5408	42.2747	167.274	12.6008
Helena Bay	Green filter 40kv 8ma	Artefact	CVZ-N	Huruiki	HB_FS_21_57_75	98.6517	32.9043	28.954	78.9062	7.61
Helena Bay	Green filter 40kv 8ma	Artefact	CVZ-N	Huruiki	HB_FS_21_57_76	110.953	33.8088	35.3597	130.648	10.9412
Helena Bay	Green filter 40kv 8ma	Artefact	CVZ-N	Huruiki	HB_FS_21_57_77	104.301	36.2643	38.4229	98.3154	10.0401
Helena Bay	Green filter 40kv 8ma	Artefact	CVZ-N	Huruiki	HB_FS_21_57_8	133.789	40.7507	40.4246	160.319	11.7017
Helena Bay	Green filter 40kv 8ma	Artefact	CVZ-N	Huruiki	HB_FS_21_57_9	139.708	38.6241	37.7312	176.393	11.488
Helena Bay	Green filter 40kv 8ma	Artefact	CVZ-N	Huruiki	HB_FS_21_59_1	104.236	28.7815	30.3464	134.624	11.5488
Helena Bay	Green filter 40kv 8ma	Artefact	CVZ-N	Huruiki	HB_FS_21_59_10	145.047	40.2957	32.8689	184.908	10.6469
Helena Bay	Green filter 40kv 8ma	Artefact	CVZ-N	Huruiki	HB_FS_21_59_100	166.126	41.4593	45.8871	182.568	11.621
Helena Bay	Green filter 40kv 8ma	Artefact	CVZ-N	Huruiki	HB_FS_21_59_101	185.732	49.5991	42.5832	188.467	13.8209
Helena Bay	Green filter 40kv 8ma	Artefact	CVZ-N	Huruiki	HB_FS_21_59_102	147.377	42.4905	40.4713	177.83	11.0597
Helena Bay	Green filter 40kv 8ma	Artefact	CVZ-N	Huruiki	HB_FS_21_59_103	158.594	42.5575	39.5224	170.168	14.5167
Helena Bay	Green filter 40kv 8ma	Artefact	CVZ-N	Huruiki	HB_FS_21_59_104	155.984	42.9804	43.8566	167.295	13.4345
Helena Bay	Green filter 40kv 8ma	Artefact	CVZ-N	Huruiki	HB_FS_21_59_105	122.987	31.3416	39.53	160.819	8.4612
Helena Bay	Green filter 40kv 8ma	Artefact	CVZ-N	Huruiki	HB_FS_21_59_106	135.484	37.6925	37.0914	159.49	13.4165
Helena Bay	Green filter 40kv 8ma	Artefact	CVZ-N	Huruiki	HB_FS_21_59_107	140.76	34.9475	38.7122	161.513	11.7498
Helena Bay	Green filter 40kv 8ma	Artefact	CVZ-N	Huruiki	HB_FS_21_59_108	134.787	37.4048	39.6199	168.926	12.684
Helena Bay	Green filter 40kv 8ma	Artefact	CVZ-N	Huruiki	HB_FS_21_59_109	151.692	42.9034	38.1733	182.288	14.8248
Helena Bay	Green filter 40kv 8ma	Artefact	CVZ-N	Huruiki	HB_FS_21_59_11	140.843	44.4143	33.6961	162.768	11.4302
Helena Bay	Green filter 40kv 8ma	Artefact	CVZ-N	Huruiki	HB_FS_21_59_110	135.708	35.2248	40.6507	186.366	10.7646
Helena Bay	Green filter 40kv 8ma	Artefact	CVZ-N	Huruiki	HB_FS_21_59_111	164.429	46.5007	39.1969	170.287	11.3396
Helena Bay	Green filter 40kv 8ma	Artefact	CVZ-N	Huruiki	HB_FS_21_59_112	151.886	39.4642	43.3439	163.051	9.6466
Helena Bay	Green filter 40kv 8ma	Artefact	CVZ-N	Huruiki	HB_FS_21_59_113	187.891	44.887	45.69	184.627	11.7827
Helena Bay	Green filter 40kv 8ma	Artefact	CVZ-N	Huruiki	HB_FS_21_59_115	158.227	40.1996	38.7326	166.488	14.6851
Helena Bay	Green filter 40kv 8ma	Artefact	CVZ-N	Huruiki	HB_FS_21_59_116	158.949	44.1669	38.0127	173.111	11.593
Helena Bay	Green filter 40kv 8ma	Artefact	CVZ-N	Huruiki	HB_FS_21_59_117	141.875	36.7386	34.5147	148.414	12.2479
Helena Bay	Green filter 40kv 8ma	Artefact	CVZ-N	Huruiki	HB_FS_21_59_118	190.928	51.2838	46.8394	181.801	12.9019
Helena Bay	Green filter 40kv 8ma	Artefact	CVZ-N	Huruiki	HB_FS_21_59_119	131.518	38.6132	41.1775	158.685	11.9111
Helena Bay	Green filter 40kv 8ma	Artefact	CVZ-N	Huruiki	HB_FS_21_59_12	132.042	33.6047	30.6921	160.745	12.5817
Helena Bay	Green filter 40kv 8ma	Artefact	CVZ-N	Huruiki	HB_FS_21_59_120	149.192	38.7861	36.1348	152	10.0415
Helena Bay	Green filter 40kv 8ma	Artefact	CVZ-N	Huruiki	HB_FS_21_59_121	129.578	36.2134	41.6385	152.673	8.2951
Helena Bay	Green filter 40kv 8ma	Artefact	CVZ-N	Huruiki	HB_FS_21_59_122	140.787	39.4125	34.2672	143.872	6.6207
Helena Bay	Green filter 40kv 8ma	Artefact	CVZ-N	Huruiki	HB_FS_21_59_123	134.929	40.1199	38.9913	130.904	13.9164
Helena Bay	Green filter 40kv 8ma	Artefact	CVZ-N	Huruiki	HB_FS_21_59_13	141.009	41.5366	35.7154	163.614	14.111
Helena Bay	Green filter 40kv 8ma	Artefact	CVZ-N	Huruiki	HB_FS_21_59_14	142.329	42.0822	38.5893	165.036	12.2457
Helena Bay	Green filter 40kv 8ma	Artefact	CVZ-N	Huruiki	HB_FS_21_59_15	141.37	38.8342	35.7644	167.031	11.5604
Helena Bay	Green filter 40kv 8ma	Artefact	CVZ-N	Huruiki	HB_FS_21_59_16	151.3	36.7312	42.656	176.161	10.8095
Helena Bay	Green filter 40kv 8ma	Artefact	CVZ-N	Huruiki	HB_FS_21_59_17	143.797	37.7342	38.1924	178.166	12.7105
Helena Bay	Green filter 40kv 8ma	Artefact	CVZ-N	Huruiki	HB_FS_21_59_18	132.828	34.7739	36.0433	170.582	13.1245
Helena Bay	Green filter 40kv 8ma	Artefact	CVZ-N	Huruiki	HB_FS_21_59_19	136.031	37.781	36.9973	165.385	12.3399
Helena Bay	Green filter 40kv 8ma	Artefact	CVZ-N	Huruiki	HB_FS_21_59_2	135.935	38.3656	40.4301	163.532	8.769
Helena Bay	Green filter 40kv 8ma	Artefact	CVZ-N	Huruiki	HB_FS_21_59_20	124.295	34.878	33.3844	147.446	9.1648
Helena Bay	Green filter 40kv 8ma	Artefact	CVZ-N	Huruiki	HB_FS_21_59_21	135.851	35.3044	31.5481	179.909	11.5061
Helena Bay	Green filter 40kv 8ma	Artefact	CVZ-N	Huruiki	HB_FS_21_59_22	151.783	36.5411	36.8276	166.636	10.4654
Helena Bay	Green filter 40kv 8ma	Artefact	CVZ-N	Huruiki	HB_FS_21_59_23	153.035	41.3793	38.2034	183.744	10.396
Helena Bay	Green filter 40kv 8ma	Artefact	CVZ-N	Huruiki	HB_FS_21_59_24	134.354	31.5414	31.2595	148.758	11.9063
Helena Bay	Green filter 40kv 8ma	Artefact	CVZ-N	Huruiki	HB_FS_21_59_25	140.95	35.9051	36.8339	185.036	11.1942
Helena Bay	Green filter 40kv 8ma	Artefact	CVZ-N	Huruiki	HB_FS_21_59_26	136.883	36.2813	32.2669	151.597	12.3844
Helena Bay	Green filter 40kv 8ma	Artefact	CVZ-N	Huruiki	HB_FS_21_59_27	142.944	36.4376	32.024	168.714	12.907
Helena Bay	Green filter 40kv 8ma	Artefact	CVZ-N	Huruiki	HB_FS_21_59_28	138.999	36.9941	33.1436	172.412	13.078
Helena Bay	Green filter 40kv 8ma	Artefact	CVZ-N	Huruiki	HB_FS_21_59_29	141.812	40.3253	32.4761	161.826	12.1408
Helena Bay	Green filter 40kv 8ma	Artefact	CVZ-N	Huruiki	HB_FS_21_59_3	119.162	32.3414	33.6887	141.404	9.1546
Helena Bay	Green filter 40kv 8ma	Artefact	CVZ-N	Huruiki	HB_FS_21_59_30	131.516	35.0454	33.9298	146.238	9.5488
Helena Bay	Green filter 40kv 8ma	Artefact	CVZ-N	Huruiki	HB_FS_21_59_31	141.618	34.181	33.3717	170.401	12.0123
Helena Bay	Green filter 40kv 8ma	Artefact	CVZ-N	Huruiki	HB_FS_21_59_32	137.154	34.6069	32.2707	167.207	10.9514
Helena Bay	Green filter 40kv 8ma	Artefact	CVZ-N	Huruiki	HB_FS_21_59_33	124.742	35.6838	35.746	157.51	10.9233
Helena Bay	Green filter 40kv 8ma	Artefact	CVZ-N	Huruiki	HB_FS_21_59_34	152.205	43.7098	37.4844	169.741	15.2132
Helena Bay	Green filter 40kv 8ma	Artefact	CVZ-N	Huruiki	HB_FS_21_59_35	141.176	41.1806	35.763	158.957	12.5221
Helena Bay	Green filter 40kv 8ma	Artefact	CVZ-N	Huruiki	HB_FS_21_59_36	131.527	39.4935	37.5458	166.673	10.7933
Helena Bay	Green filter 40kv 8ma	Artefact	CVZ-N	Huruiki	HB_FS_21_59_37	138.229	37.2304	35.7255	149.088	14.5625
Helena Bay	Green filter 40kv 8ma	Artefact	CVZ-N	Huruiki	HB_FS_21_59_38	118.967	38.2223	36.9196	158.389	12.2172
Helena Bay	Green filter 40kv 8ma	Artefact	CVZ-N	Huruiki	HB_FS_21_59_39	135.204	34.7727	34.8257	149.958	11.3249
Helena Bay	Green filter 40kv 8ma	Artefact	CVZ-N	Huruiki	HB_FS_21_59_4	116.228	41.3449	32.417	154.247	9.1574
Helena Bay	Green filter 40kv 8ma	Artefact	CVZ-N	Huruiki	HB_FS_21_59_40	148.371	41.4646	40.9266	172.559	8.2546
Helena Bay	Green filter 40kv 8ma	Artefact	CVZ-N	Huruiki	HB_FS_21_59_41	136.465	34.1588	33.6288	151.598	10.9949
Helena Bay	Green filter 40kv 8ma	Artefact	CVZ-N	Huruiki	HB_FS_21_59_42	134.976	35.7254	34.6761	166.426	13.5049
Helena Bay	Green filter 40kv 8ma	Artefact	CVZ-N	Huruiki	HB_FS_21_59_43	145.353	42.4278	33.4787	189.758	14.6457
Helena Bay	Green filter 40kv 8ma	Artefact	CVZ-N	Huruiki	HB_FS_21_59_44	141.164	40.4516	37.5962	170.605	7.3805
Helena Bay	Green filter 40kv 8ma	Artefact	CVZ-N	Huruiki	HB_FS_21_59_45	140.306	34.6461	37.1384	170.026	11.3994
Helena Bay	Green filter 40kv 8ma	Artefact	CVZ-N	Huruiki	HB_FS_21_59_46	136.193	37.7905	42.3226	162.417	10.8267
Helena Bay	Green filter 40kv 8ma	Artefact	CVZ-N	Huruiki	HB_FS_21_59_47	118.121	32.5346	31.4597	161.565	12.4549
Helena Bay	Green filter 40kv 8ma	Artefact	CVZ-N	Huruiki	HB_FS_21_59_48	152.44	36.2203	33.7887	165.47	9.2327
Helena Bay	Green filter 40kv 8ma	Artefact	CVZ-N	Huruiki	HB_FS_21_59_49	147.388	43.4669	41.8116	161.177	10.4332
Helena Bay	Green filter 40kv 8ma	Artefact	CVZ-N	Huruiki	HB_FS_21_59_5	125.332	35.1695	34.8766	153.332	10.4364
Helena Bay	Green filter 40kv 8ma	Artefact	CVZ-N	Huruiki	HB_FS_21_59_50	143.806	39.5791	36.4556	173.159	12.43
Helena Bay	Green filter 40kv 8ma	Artefact	CVZ-N	Huruiki	HB_FS_21_59_51	141.797	36.9389	40.9747	167.912	11.482
Helena Bay	Green filter 40kv 8ma	Artefact	CVZ-N	Huruiki	HB_FS_21_59_52	147.697	37.2884	39.4075	167.993	10.8627
Helena Bay	Green filter 40kv 8ma	Artefact	CVZ-N	Huruiki	HB_FS_21_59_53	135.952	38.4855	39.4612	164.653	13.7896
Helena Bay	Green filter 40kv 8ma	Artefact	CVZ-N	Huruiki	HB_FS_21_59_54	133.458	42.22	36.39	165.206	10.4968
Helena Bay	Green filter 40kv 8ma	Artefact	CVZ-N	Huruiki	HB_FS_21_59_55	152.568	40.2013	42.2712	166.733	9.7844
Helena Bay	Green filter 40kv 8ma	Artefact	CVZ-N	Huruiki	HB_FS_21_59_56	136.304	39.462	34.8344	156.817	11.4355
Helena Bay	Green filter 40kv 8ma	Artefact	CVZ-N	Huruiki	HB_FS_21_59_57	136.008	37.7644	36.6836	170.439	14.2261
Helena Bay	Green filter 40kv 8ma	Artefact	CVZ-N	Huruiki	HB_FS_21_59_58	150.454	41.2722	35.7838	177.202	13.3055
Helena Bay	Green filter 40kv 8ma	Artefact	CVZ-N	Huruiki	HB_FS_21_59_59	129.592	39.1511	34.7934	156.381	12.6528
Helena Bay	Green filter 40kv 8ma	Artefact	CVZ-N	Huruiki	HB_FS_21_59_6	149.701	38.399	33.855	175.455	14.7832
Helena Bay	Green filter 40kv 8ma	Artefact	CVZ-N	Huruiki	HB_FS_21_59_60	151.605	41.2468	38.1766	171.152	11.9284
Helena Bay	Green filter 40kv 8ma	Artefact	CVZ-N	Huruiki	HB_FS_21_59_61	157.144	40.0226	44.1927	173.446	11.6644
Helena Bay	Green filter 40kv 8ma	Artefact	CVZ-N	Huruiki	HB_FS_21_59_62	136.811	38.7509	39.1829	166.126	9.0679
Helena Bay	Green filter 40kv 8ma	Artefact	CVZ-N	Huruiki	HB_FS_21_59_63	149.542	37.0372	38.8763	169.023	12.8976
Helena Bay	Green filter 40kv 8ma	Artefact	CVZ-N	Huruiki	HB_FS_21_59_64	143.164	35.9001	40.8384	159.247	11.8146
Helena Bay	Green filter 40kv 8ma	Artefact	CVZ-N	Huruiki	HB_FS_21_59_65	151.458	39.7126	33.4155	179.545	12.1445
Helena Bay	Green filter 40kv 8ma	Artefact	CVZ-N	Huruiki	HB_FS_21_59_66	143.795	37.6315	33.5012	173.921	11.182
Helena Bay	Green filter 40kv 8ma	Artefact	CVZ-N	Huruiki	HB_FS_21_59_67	160.259	42.1723	37.9188	160.782	13.4929
Helena Bay	Green filter 40kv 8ma	Artefact	CVZ-N	Huruiki	HB_FS_21_59_68	133.538	36.2724	35.6502	165.758	10.8382
Helena Bay	Green filter 40kv 8ma	Artefact	CVZ-N	Huruiki	HB_FS_21_59_69	147.042	39.934	32.4585	156.941	9.4432
Helena Bay	Green filter 40kv 8ma	Artefact	CVZ-N	Huruiki	HB_FS_21_59_7	117.968	32.8533	33.431	153.005	10.8147
Helena Bay	Green filter 40kv 8ma	Artefact	CVZ-N	Huruiki	HB_FS_21_59_70	167.006	39.7072	41.7591	185.41	13.9152
Helena Bay	Green filter 40kv 8ma	Artefact	CVZ-N	Huruiki	HB_FS_21_59_71	158.788	39.211	35.3946	177.843	12.0011
Helena Bay	Green filter 40kv 8ma	Artefact	CVZ-N	Huruiki	HB_FS_21_59_72	142.527	39.9479	34.1654	160.897	11.4772
Helena Bay	Green filter 40kv 8ma	Artefact	CVZ-N	Huruiki	HB_FS_21_59_73	148.577	36.8991	34.8334	174.701	9.3189
Helena Bay	Green filter 40kv 8ma	Artefact	CVZ-N	Huruiki	HB_FS_21_59_74	142.463	45.8605	38.0006	179.76	11.0483
Helena Bay	Green filter 40kv 8ma	Artefact	CVZ-N	Huruiki	HB_FS_21_59_75	147.635	40.0571	34.948	161.841	10.9586
Helena Bay	Green filter 40kv 8ma	Artefact	CVZ-N	Huruiki	HB_FS_21_59_76	139.7	38.0957	38.8082	160.435	11.0011
Helena Bay	Green filter 40kv 8ma	Artefact	CVZ-N	Huruiki	HB_FS_21_59_77	142.803	41.8987	36.6882	170.232	10.4943
Helena Bay	Green filter 40kv 8ma	Artefact	CVZ-N	Huruiki	HB_FS_21_59_78	167.615	45.4268	37.5322	173.588	12.9714
Helena Bay	Green filter 40kv 8ma	Artefact	CVZ-N	Huruiki	HB_FS_21_59_79	131.176	34.1614	35.2286	154.51	12.3247
Helena Bay	Green filter 40kv 8ma	Artefact	CVZ-N	Huruiki	HB_FS_21_59_8	139.886	36.0457	35.6273	158.584	11.9554
Helena Bay	Green filter 40kv 8ma	Artefact	CVZ-N	Huruiki	HB_FS_21_59_80	137.532	37.7403	34.2718	152.311	10.1309
Helena Bay	Green filter 40kv 8ma	Artefact	CVZ-N	Huruiki	HB_FS_21_59_81	153.498	40.5817	40.6183	174.777	10.2575
Helena Bay	Green filter 40kv 8ma	Artefact	CVZ-N	Huruiki	HB_FS_21_59_82	148.718	39.5587	41.259	171.213	10.0018
Helena Bay	Green filter 40kv 8ma	Artefact	CVZ-N	Huruiki	HB_FS_21_59_83	145.845	36.4504	36.8259	217.139	11.8253
Helena Bay	Green filter 40kv 8ma	Artefact	CVZ-N	Huruiki	HB_FS_21_59_84	165.406	43.4585	43.8828	201.875	12.821
Helena Bay	Green filter 40kv 8ma	Artefact	CVZ-N	Huruiki	HB_FS_21_59_85	137.632	43.8961	36.5505	171.495	12.1796
Helena Bay	Green filter 40kv 8ma	Artefact	CVZ-N	Huruiki	HB_FS_21_59_86	146.699	39.1438	38.5591	205.739	9.3792
Helena Bay	Green filter 40kv 8ma	Artefact	CVZ-N	Huruiki	HB_FS_21_59_87	130.388	32.2942	37.6625	162.626	11.8946
Helena Bay	Green filter 40kv 8ma	Artefact	CVZ-N	Huruiki	HB_FS_21_59_88	148.994	46.1131	38.8552	188.168	11.3124
Helena Bay	Green filter 40kv 8ma	Artefact	CVZ-N	Huruiki	HB_FS_21_59_9	145.393	37.8483	35.9837	151.497	12.1441
Helena Bay	Green filter 40kv 8ma	Artefact	CVZ-N	Huruiki	HB_FS_21_59_90	146.594	37.0597	40.9238	157.236	11.117
Helena Bay	Green filter 40kv 8ma	Artefact	CVZ-N	Huruiki	HB_FS_21_59_91	140.417	40.7544	40.8171	150.933	11.5393
Helena Bay	Green filter 40kv 8ma	Artefact	CVZ-N	Huruiki	HB_FS_21_59_92	157.355	44.7964	39.0583	165.903	10.8876
Helena Bay	Green filter 40kv 8ma	Artefact	CVZ-N	Huruiki	HB_FS_21_59_93	145.606	39.2513	34.7196	153.88	9.925
Helena Bay	Green filter 40kv 8ma	Artefact	CVZ-N	Huruiki	HB_FS_21_59_94	146.421	41.8571	40.682	157.709	12.4448
Helena Bay	Green filter 40kv 8ma	Artefact	CVZ-N	Huruiki	HB_FS_21_59_95	147.141	42.7459	39.8237	162.6	11.7142
Helena Bay	Green filter 40kv 8ma	Artefact	CVZ-N	Huruiki	HB_FS_21_59_96	127.824	38.0794	32.8993	147.92	10.6907
Helena Bay	Green filter 40kv 8ma	Artefact	CVZ-N	Huruiki	HB_FS_21_59_98	156.244	43.0306	35.8233	188.142	11.6362
Helena Bay	Green filter 40kv 8ma	Artefact	CVZ-N	Huruiki	HB_FS_21_59_99	131.334	32.7126	36.3249	159.107	11.492
Helena Bay	Green filter 40kv 8ma	Artefact	CVZ-N	Huruiki	HB_FS_21_6	140.269	37.1308	41.9646	193.973	12.025
Helena Bay	Green filter 40kv 8ma	Artefact	CVZ-N	Huruiki	HB_FS_21_60	107.62	30.0265	32.0888	143.33	10.7626
Helena Bay	Green filter 40kv 8ma	Artefact	CVZ-N	Huruiki	HB_FS_21_7	169.113	40.6873	43.5674	183.536	13.0451
Helena Bay	Green filter 40kv 8ma	Artefact	CVZ-N	Huruiki	HB_FS_21_8	153.519	39.1047	37.2328	178.206	12.8038
Helena Bay	Green filter 40kv 8ma	Artefact	CVZ-N	Huruiki	HB_FS_21_9	158.375	43.495	38.6044	164.319	10.6372
Helena Bay	Green filter 40kv 8ma	Artefact	CVZ-N	Huruiki	HB_FS_22	103.069	27.8834	30.6617	120.383	8.5151
Mt Wellington	Green filter 40kv 8ma	Artefact	CVZ-N	Huruiki	AR 4020b	128.642	35.2048	35.0251	155.675	11.8566
Bream Head	Green filter 40kv 8ma	Artefact	Mayor Island	Mayor Island	BH_FS_1_1	123.58	9.11845	101.48	1079.3	83.7215
Bream Head	Green filter 40kv 8ma	Artefact	Mayor Island	Mayor Island	BH_FS_11_1	151.201	12.0948	100.977	1078.34	81.4611
Bream Head	Green filter 40kv 8ma	Artefact	Mayor Island	Mayor Island	BH_FS_23_2	135.24	9.40019	107.725	1149.48	82.1306
Bream Head	Green filter 40kv 8ma	Artefact	Mayor Island	Mayor Island	BH_FS_3_1	139.799	6.45806	118.121	1280.67	95.209
Bream Head	Green filter 40kv 8ma	Artefact	Mayor Island	Mayor Island	BH_FS_30_1	149.238	8.94529	113.815	1211.95	88.9764
Bream Head	Green filter 40kv 8ma	Artefact	Mayor Island	Mayor Island	BH_FS_31_1	154.684	7.49103	127.713	1398.35	106.073
Bream Head	Green filter 40kv 8ma	Artefact	Mayor Island	Mayor Island	BH_FS_31_2	156.538	7.90505	127.224	1330.81	91.9514
Bream Head	Green filter 40kv 8ma	Artefact	Mayor Island	Mayor Island	BH_FS_31_3	170.54	8.12528	136.352	1332.24	104.703
Bream Head	Green filter 40kv 8ma	Artefact	Mayor Island	Mayor Island	BH_FS_32_2	123.488	9.16867	112.986	1199.86	94.2729
Bream Head	Green filter 40kv 8ma	Artefact	Mayor Island	Mayor Island	BH_FS_33_1	151.801	8.62614	101.016	1141.38	87.2337
Bream Head	Green filter 40kv 8ma	Artefact	Mayor Island	Mayor Island	BH_FS_4_1	140.989	9.39332	122.731	1318.52	96.6613
Bream Head	Green filter 40kv 8ma	Artefact	Mayor Island	Mayor Island	BH_FS_4_2	142.28	8.28051	118.078	1379.15	107.899
Bream Head	Green filter 40kv 8ma	Artefact	Mayor Island	Mayor Island	BH_FS_8_1	123.232	8.98978	108.621	1081.45	71.7112
Bream Head	Green filter 40kv 8ma	Artefact	Mayor Island	Mayor Island	BH_FS_82_1	133.427	9.44628	106.415	1180.44	92.4511
Bream Head	Green filter 40kv 8ma	Artefact	Mayor Island	Mayor Island	BH_FS_9_1	140.308	6.52083	102.073	1136.49	86.8696
Mt Wellington	Green filter 40kv 8ma	Artefact	Mayor Island	Mayor Island	AR3977	137.665	7.43697	103.241	1130.59	86.1377
Mt Wellington	Green filter 40kv 8ma	Artefact	Mayor Island	Mayor Island	AR3978	140.403	7.91771	110.505	1174.67	84.2462
Mt Wellington	Green filter 40kv 8ma	Artefact	Mayor Island	Mayor Island	AR3986	139.083	6.84945	107.91	1133.8	91.535
Mt Wellington	Green filter 40kv 8ma	Artefact	Mayor Island	Mayor Island	AR3999	151.274	8.95518	117.682	1387.77	107.279
Mt Wellington	Green filter 40kv 8ma	Artefact	Mayor Island	Mayor Island	AR4002	136.858	9.18318	118.596	1309.05	97.2362
Mt Wellington	Green filter 40kv 8ma	Artefact	Mayor Island	Mayor Island	AR4003	141.174	6.61572	121.427	1309.58	100.738
Mt Wellington	Green filter 40kv 8ma	Artefact	Mayor Island	Mayor Island	AR4007	148.154	6.62849	114.474	1193.53	87.6123
Mt Wellington	Green filter 40kv 8ma	Artefact	Mayor Island	Mayor Island	AR4008	137.256	8.23206	112.312	1183.94	84.8094
Mt Wellington	Green filter 40kv 8ma	Artefact	Mayor Island	Mayor Island	AR4018b	148.284	9.24926	105.46	1184.16	89.928
Mt Wellington	Green filter 40kv 8ma	Artefact	Mayor Island	Mayor Island	AR4019	137.461	8.50787	113.365	1185.32	82.1371
Mt Wellington	Green filter 40kv 8ma	Artefact	Mayor Island	Mayor Island	MW002b	134.57	8.78304	103.906	1123.01	85.9525
Mt Wellington	Green filter 40kv 8ma	Artefact	Mayor Island	Mayor Island	MW008b	123.505	9.78426	102.047	1139.38	84.5863
Mt Wellington	Green filter 40kv 8ma	Artefact	Mayor Island	Mayor Island	MW024a	154.695	9.36739	133.807	1416.69	104.049
Mt Wellington	Green filter 40kv 8ma	Artefact	Mayor Island	Mayor Island	MW024b	138.643	9.83433	136.791	1316.06	100.276
Mt Wellington	Green filter 40kv 8ma	Artefact	Mayor Island	Mayor Island	MW024c	148.256	9.83631	130.11	1362.2	100.304
Mt Wellington	Green filter 40kv 8ma	Artefact	TVZ	Rotorua	AR 4010	120.65	66.2148	27.9687	134.552	9.393
Bream Head	Green filter 40kv 8ma	Artefact	CVZ-N	Te Ahumata	BH_FS_10_1	202.189	23.8657	40.223	135.014	7.8024
Bream Head	Green filter 40kv 8ma	Artefact	CVZ-N	Te Ahumata	BH_FS_23_4	193.04	25.8581	39.7632	132.318	9.0405
Bream Head	Green filter 40kv 8ma	Artefact	CVZ-N	Te Ahumata	BH_FS_29_1	194.379	33.561	33.2702	140.788	7.9162
Bream Head	Green filter 40kv 8ma	Artefact	CVZ-N	Te Ahumata	BH_FS_32_1	192.955	28.3547	39.4667	139.095	8.9849
Bream Head	Green filter 40kv 8ma	Artefact	CVZ-N	Te Ahumata	BH_FS_32_3	193.221	22.6068	36.8843	130.131	5.4501
Mt Wellington	Green filter 40kv 8ma	Artefact	CVZ-N	Te Ahumata	AR 3976	183.271	25.4058	34.3613	131.435	11.3534
Mt Wellington	Green filter 40kv 8ma	Artefact	CVZ-N	Te Ahumata	AR 3979	181.103	22.9776	35.7147	125.75	10.1296
Mt Wellington	Green filter 40kv 8ma	Artefact	CVZ-N	Te Ahumata	AR 3980a	199.769	26.5549	36.0243	147.038	9.4284
Mt Wellington	Green filter 40kv 8ma	Artefact	CVZ-N	Te Ahumata	AR 3984	186.546	27.0942	37.7799	137.246	10.6636
Mt Wellington	Green filter 40kv 8ma	Artefact	CVZ-N	Te Ahumata	AR 3985	200.216	32.0079	29.5953	137.802	11.1958
Mt Wellington	Green filter 40kv 8ma	Artefact	CVZ-N	Te Ahumata	AR 3987	185.569	24.4062	39.0674	135.213	10.482
Mt Wellington	Green filter 40kv 8ma	Artefact	CVZ-N	Te Ahumata	AR 3990	187.705	23.8639	31.5034	129.17	9.7683
Mt Wellington	Green filter 40kv 8ma	Artefact	CVZ-N	Te Ahumata	AR 3994	179.815	33.1969	35.8038	135.755	8.1982
Mt Wellington	Green filter 40kv 8ma	Artefact	CVZ-N	Te Ahumata	AR 3995	212.5	25.9854	30.9235	144.557	9.6733
Mt Wellington	Green filter 40kv 8ma	Artefact	CVZ-N	Te Ahumata	AR 3997	201.912	28.0924	33.0547	130.885	9.4288
Mt Wellington	Green filter 40kv 8ma	Artefact	CVZ-N	Te Ahumata	AR 4000	195.936	25.577	38.6459	145.903	9.1019
Mt Wellington	Green filter 40kv 8ma	Artefact	CVZ-N	Te Ahumata	AR 4001a	196.259	32.6272	36.4912	142.064	10.5742
Mt Wellington	Green filter 40kv 8ma	Artefact	CVZ-N	Te Ahumata	AR 4012	197.096	28.8482	32.5745	141.97	8.849
Mt Wellington	Green filter 40kv 8ma	Artefact	CVZ-N	Te Ahumata	AR 4013	195.205	26.7984	40.2689	132.694	9.5505
Mt Wellington	Green filter 40kv 8ma	Artefact	CVZ-N	Te Ahumata	AR 4015a	196.437	31.6165	38.6469	137.249	11.1027
Mt Wellington	Green filter 40kv 8ma	Artefact	CVZ-N	Te Ahumata	AR 4015b	199.302	23.5195	36.5936	138.475	10.3193
Mt Wellington	Green filter 40kv 8ma	Artefact	CVZ-N	Te Ahumata	AR 4016a	206.295	28.4569	37.6389	140.959	10.6639
Mt Wellington	Green filter 40kv 8ma	Artefact	CVZ-N	Te Ahumata	AR 4016b	231.919	28.7265	37.1242	139.44	10.3993
Mt Wellington	Green filter 40kv 8ma	Artefact	CVZ-N	Te Ahumata	AR 4016c	201.658	26.9084	34.6798	144.474	7.2587
Mt Wellington	Green filter 40kv 8ma	Artefact	CVZ-N	Te Ahumata	AR 4016d	190.549	25.4441	37.3817	130.616	7.7436
Mt Wellington	Green filter 40kv 8ma	Artefact	CVZ-N	Te Ahumata	AR 4016e	184.005	25.5941	34.752	130.947	10.9187
Mt Wellington	Green filter 40kv 8ma	Artefact	CVZ-N	Te Ahumata	AR 4017a	195.786	25.4864	34.5175	142.057	8.8779
Mt Wellington	Green filter 40kv 8ma	Artefact	CVZ-N	Te Ahumata	AR 4017b	197.864	24.8395	36.78	139.505	12.5252
Mt Wellington	Green filter 40kv 8ma	Artefact	CVZ-N	Te Ahumata	AR 4017d	191.14	25.5379	38.0185	135.041	8.9799
Mt Wellington	Green filter 40kv 8ma	Artefact	CVZ-N	Te Ahumata	AR 4017e	209.535	26.5156	34.8724	139.531	7.8193
Mt Wellington	Green filter 40kv 8ma	Artefact	CVZ-N	Te Ahumata	AR 4017h	208.159	27.3971	35.756	138.101	9.7177
Mt Wellington	Green filter 40kv 8ma	Artefact	CVZ-N	Te Ahumata	AR 4018a	200.639	29.2379	38.9536	136.835	11.4272
Mt Wellington	Green filter 40kv 8ma	Artefact	CVZ-N	Te Ahumata	AR 4020a	199.031	35.2047	31.5735	152.112	12.2694
Mt Wellington	Green filter 40kv 8ma	Artefact	CVZ-N	Te Ahumata	AR 4021a	208.221	28.4269	37.6218	134.809	7.1242
Mt Wellington	Green filter 40kv 8ma	Artefact	CVZ-N	Te Ahumata	AR 4021b	208.471	25.5428	37.1906	140.861	10.5065
Mt Wellington	Green filter 40kv 8ma	Artefact	CVZ-N	Te Ahumata	AR 4022a	205.47	35.5176	37.7277	144.787	9.2156
Mt Wellington	Green filter 40kv 8ma	Artefact	CVZ-N	Te Ahumata	AR 4024	211.87	29.2402	34.9531	137.766	13.5883
Mt Wellington	Green filter 40kv 8ma	Artefact	CVZ-N	Te Ahumata	AR 4025a	190.591	25.055	35.8489	130.258	10.3392
Mt Wellington	Green filter 40kv 8ma	Artefact	CVZ-N	Te Ahumata	AR 4025c	213.462	24.8032	35.6237	137.651	11.4241
Mt Wellington	Green filter 40kv 8ma	Artefact	CVZ-N	Te Ahumata	AR 4025d	195.049	28.0174	37.0597	138.587	9.7849
Mt Wellington	Green filter 40kv 8ma	Artefact	CVZ-N	Te Ahumata	AR 4025g	193.693	22.4443	32.015	130.279	6.6193
Mt Wellington	Green filter 40kv 8ma	Artefact	CVZ-N	Te Ahumata	AR 4025h	191.443	30.9671	29.5768	136.778	9.4153
Mt Wellington	Green filter 40kv 8ma	Artefact	CVZ-N	Te Ahumata	AR 4026a	189.732	26.1841	36.2266	135.384	8.4839
Mt Wellington	Green filter 40kv 8ma	Artefact	CVZ-N	Te Ahumata	AR 4027a	189.093	25.3856	33.2116	134.57	10.283
Mt Wellington	Green filter 40kv 8ma	Artefact	CVZ-N	Te Ahumata	AR 4028a	209.849	26.5104	35.9628	136.815	10.8314
Mt Wellington	Green filter 40kv 8ma	Artefact	CVZ-N	Te Ahumata	AR 4028b	180.686	29.5727	33.3862	133.758	7.3981
Mt Wellington	Green filter 40kv 8ma	Artefact	CVZ-N	Te Ahumata	AR 4028c	200.404	36.5025	33.6423	135.678	7.6636
Mt Wellington	Green filter 40kv 8ma	Artefact	CVZ-N	Te Ahumata	AR 4028d	191.162	33.7537	32.2635	143.206	9.158
Mt Wellington	Green filter 40kv 8ma	Artefact	CVZ-N	Te Ahumata	AR 4028e	211.655	29.4845	38.7668	140.45	9.8122
Mt Wellington	Green filter 40kv 8ma	Artefact	CVZ-N	Te Ahumata	AR 4029a	224.11	25.4415	36.4035	144.022	10.0237
Mt Wellington	Green filter 40kv 8ma	Artefact	CVZ-N	Te Ahumata	AR 4029b	200.431	30.9484	28.5828	133.775	11.1235
Mt Wellington	Green filter 40kv 8ma	Artefact	CVZ-N	Te Ahumata	AR 4029c	184.428	25.3594	39.7977	130.418	7.8109
Mt Wellington	Green filter 40kv 8ma	Artefact	CVZ-N	Te Ahumata	AR 4030a	210.239	34.037	30.9814	141.782	7.9427
Mt Wellington	Green filter 40kv 8ma	Artefact	CVZ-N	Te Ahumata	AR 4030c	187.4	23.3152	35.3157	142.343	7.6137
Mt Wellington	Green filter 40kv 8ma	Artefact	CVZ-N	Te Ahumata	AR 4030f	210.782	28.2792	36.9047	139.674	8.9316
Mt Wellington	Green filter 40kv 8ma	Artefact	CVZ-N	Te Ahumata	AR 4030h	190.802	26.4413	36.9578	133.151	9.1065
Mt Wellington	Green filter 40kv 8ma	Artefact	CVZ-N	Te Ahumata	AR 4030i	195.662	30.302	31.6629	137.713	7.7313
Mt Wellington	Green filter 40kv 8ma	Artefact	CVZ-N	Te Ahumata	AR 4031a	196.735	24.9417	31.6581	124.941	8.084
Mt Wellington	Green filter 40kv 8ma	Artefact	CVZ-N	Te Ahumata	AR 4031b	189.152	25.1855	35.7334	126.97	10.8232
Mt Wellington	Green filter 40kv 8ma	Artefact	CVZ-N	Te Ahumata	AR 4032a	193.03	24.4979	34.2858	132.17	11.3952
Mt Wellington	Green filter 40kv 8ma	Artefact	CVZ-N	Te Ahumata	AR 4032b	184.116	22.9158	35.3382	130.009	8.5892
Mt Wellington	Green filter 40kv 8ma	Artefact	CVZ-N	Te Ahumata	AR 4032c	206.268	24.9038	39.1798	143.947	11.4312
Mt Wellington	Green filter 40kv 8ma	Artefact	CVZ-N	Te Ahumata	AR 4033a	194.492	23.6649	36.1983	135.375	6.8221
Mt Wellington	Green filter 40kv 8ma	Artefact	CVZ-N	Te Ahumata	AR 4033b	186.532	23.8975	33.7502	132.941	11.9935
Mt Wellington	Green filter 40kv 8ma	Artefact	CVZ-N	Te Ahumata	AR 4033c	244.021	30.1414	39.6388	152.373	13.8347
Mt Wellington	Green filter 40kv 8ma	Artefact	CVZ-N	Te Ahumata	AR 4033d	205.657	27.5975	40.3215	129.929	7.6635
Mt Wellington	Green filter 40kv 8ma	Artefact	CVZ-N	Te Ahumata	AR 4033e	204.146	27.5607	37.2055	147.654	8.146
Mt Wellington	Green filter 40kv 8ma	Artefact	CVZ-N	Te Ahumata	AR 4033f	211.013	37.103	36.3067	145.529	9.7564
Mt Wellington	Green filter 40kv 8ma	Artefact	CVZ-N	Te Ahumata	AR 4041a	208.196	28.0429	38.663	140.767	11.1266
Mt Wellington	Green filter 40kv 8ma	Artefact	CVZ-N	Te Ahumata	AR 4041b	212.46	28.8304	39.844	138.15	10.6935
Mt Wellington	Green filter 40kv 8ma	Artefact	CVZ-N	Te Ahumata	AR 4041c	201.575	26.1242	40.4591	142.151	7.6343
Mt Wellington	Green filter 40kv 8ma	Artefact	CVZ-N	Te Ahumata	AR 4041d	227.918	28.5538	37.4907	143.278	9.2984
Mt Wellington	Green filter 40kv 8ma	Artefact	CVZ-N	Te Ahumata	AR 4044a	186.999	25.2571	38.2401	129.544	8.1778
Mt Wellington	Green filter 40kv 8ma	Artefact	CVZ-N	Te Ahumata	AR 4044b	180.024	20.3271	30.9173	124.192	7.5557
Mt Wellington	Green filter 40kv 8ma	Artefact	CVZ-N	Te Ahumata	AR 4045	206.816	28.5698	32.1042	140.773	8.4715
Mt Wellington	Green filter 40kv 8ma	Artefact	CVZ-N	Te Ahumata	AR 4048	204.53	29.2902	35.1998	134.078	10.916
Mt Wellington	Green filter 40kv 8ma	Artefact	CVZ-N	Te Ahumata	AR 4050a	200.21	33.0232	33.5547	146.408	10.3633
Mt Wellington	Green filter 40kv 8ma	Artefact	CVZ-N	Te Ahumata	MW 0007b	191.786	25.0998	35.6232	131.996	9.1437
Mt Wellington	Green filter 40kv 8ma	Artefact	CVZ-N	Te Ahumata	MW 001	187.047	32.0802	32.7786	138.265	11.2446
Mt Wellington	Green filter 40kv 8ma	Artefact	CVZ-N	Te Ahumata	MW 002a	192.851	23.7524	34.479	133.518	9.2323
Mt Wellington	Green filter 40kv 8ma	Artefact	CVZ-N	Te Ahumata	MW 004	180.424	23.5284	36.2775	131.069	5.5979
Mt Wellington	Green filter 40kv 8ma	Artefact	CVZ-N	Te Ahumata	MW 005	199.801	26.256	39.1283	149.627	8.9989
Mt Wellington	Green filter 40kv 8ma	Artefact	CVZ-N	Te Ahumata	MW 006	194.686	30.5328	38.1059	131.69	10.7681
Mt Wellington	Green filter 40kv 8ma	Artefact	CVZ-N	Te Ahumata	MW 007a	180.342	22.6116	31.0466	130.573	10.6798
Mt Wellington	Green filter 40kv 8ma	Artefact	CVZ-N	Te Ahumata	MW 007c	206.653	28.757	36.663	136.517	8.112
Mt Wellington	Green filter 40kv 8ma	Artefact	CVZ-N	Te Ahumata	MW 008a	203.78	34.1247	36.6707	152.609	11.475
Mt Wellington	Green filter 40kv 8ma	Artefact	CVZ-N	Te Ahumata	MW 008c	195.073	27.0278	34.21	133.65	9.0466
Mt Wellington	Green filter 40kv 8ma	Artefact	CVZ-N	Te Ahumata	MW 009	223.731	30.2281	31.5893	136.021	8.1664
Mt Wellington	Green filter 40kv 8ma	Artefact	CVZ-N	Te Ahumata	MW 010	193.789	22.9854	35.9073	136.979	8.2627
Mt Wellington	Green filter 40kv 8ma	Artefact	CVZ-N	Te Ahumata	MW 012	220.302	26.183	38.5216	138.913	6.1827
Mt Wellington	Green filter 40kv 8ma	Artefact	CVZ-N	Te Ahumata	MW 014c	210.441	31.6161	34.7747	141.548	8.4483
Mt Wellington	Green filter 40kv 8ma	Artefact	CVZ-N	Te Ahumata	MW 014f	193.136	29.2209	40.6783	142.942	9.3678
Mt Wellington	Green filter 40kv 8ma	Artefact	CVZ-N	Te Ahumata	MW 014g	194.695	32.1792	31.3418	143.187	8.5415
Mt Wellington	Green filter 40kv 8ma	Artefact	CVZ-N	Te Ahumata	MW 014p	195.39	33.4001	29.9448	137.474	9.8469
Mt Wellington	Green filter 40kv 8ma	Artefact	CVZ-N	Te Ahumata	MW 015	189.658	26.1837	34.4593	127.35	11.168
Mt Wellington	Green filter 40kv 8ma	Artefact	CVZ-N	Te Ahumata	MW 016	198.77	27.4933	39.362	140.722	8.4735
Mt Wellington	Green filter 40kv 8ma	Artefact	CVZ-N	Te Ahumata	MW 019	218.194	28.1877	30.1787	137.678	7.8181
Mt Wellington	Green filter 40kv 8ma	Artefact	CVZ-N	Te Ahumata	MW 021	187.02	24.3633	35.4214	128.672	8.3211
Mt Wellington	Green filter 40kv 8ma	Artefact	CVZ-N	Te Ahumata	MW 025	212.494	26.1319	35.8042	139.599	11.2889
Mt Wellington	Green filter 40kv 8ma	Artefact	CVZ-N	Te Ahumata	MW 027	209.062	33.3723	36.5534	153.056	9.8952
Mt Wellington	Green filter 40kv 8ma	Artefact	CVZ-N	Te Ahumata	MW 029	204.675	35.0541	30.8195	140.522	6.4946
Study Area	XRF_Setting	Sample_Type	Source_Zone	Source_Specific	Sample_ID	Si_ppm	Ti_ppm	Al_ppm	Fe_ppm	Mn_ppm	Mg_ppm	Ca_ppm	Na_ppm	K_ppm
Mt Wellington	Vacuum 45kv 15ma	Artefact	CVZ-CP	Cooks Bay	AR 3980b	394662	454.581	88259.5	5221.03	599.976	43501.4	6283.62	63640.3	29871.5
Mt Wellington	Vacuum 45kv 15ma	Artefact	CVZ-CP	Cooks Bay	AR 4035	361744	627.237	85685.8	5839.38	574.316	36182.3	6179.06	48430.5	24125.3
Mt Wellington	Vacuum 45kv 15ma	Artefact	CVZ-CP	Cooks Bay	AR 4049	397197	516.109	88485.7	6271.77	801.534	41326.5	6351.44	49067.8	33093.4
Mt Wellington	Vacuum 45kv 15ma	Artefact	CVZ-CP	Cooks Bay	MW 022	383408	561.675	87212.8	5987.2	725.016	38485.7	6323.46	53659.3	31876.5
Mt Wellington	Vacuum 45kv 15ma	Artefact	CVZ-CP	Hahei	AR 3996	442346	379.58	93009.7	10421.6	754.153	70791.2	8328.74	130244	35142.7
Mt Wellington	Vacuum 45kv 15ma	Artefact	CVZ-CP	Hahei	AR 4001b	421639	901.697	90918.2	8234.68	878.661	56967.1	8802	90130.7	34518.1
Mt Wellington	Vacuum 45kv 15ma	Artefact	CVZ-CP	Hahei	AR 4006b	413706	351.261	90543.7	9674.91	675.792	53823.9	7723.18	85043.8	33267.8
Mt Wellington	Vacuum 45kv 15ma	Artefact	TVZ	Rotorua	AR 4010	294543	316.184	80289.9	2900.17	344.386	13080.5	4955.32	17087.4	25794.1
